# Supplementary material for: A multicenter, real-world cohort study: effectiveness and safety of Azvudine in hospitalized COVID-19 patients with pre-existing diabetes
Source: Front Endocrinol (Lausanne). 2025 Feb 19;16:1467303. doi: 10.3389/fendo.2025.1467303 (PMC11879813; doi:10.3389/fendo.2025.1467303)
Supplement: Supplementary file 2 [file Table1.xlsx]

## Sheet: Table S1
Table S1 Raw data of clinical characteristics of COVID-19 patients with diabetes in this study.
Patients ID	Drug (0, Control; 1, Azvudine )	All‐cause death	Time from diagnosis to all‐cause death, day	Composite disease progression	Time from diagnosis to composite disease progression, day	Gender (1, male; 2, female)	Age	Severity at admission (1, mild; 2, moderate; 3, severe)	BMI	Concomitant systemic steroid	Time from diagnosis to treatment exposure (0, >5 days; 1, 0-5 days)	Hypertension	Liver diseases	Cardio-cerebral diseases	kidney diseases	Primary malignant tumor	Neutrophil, ×10^9/L	Lymphocyte, ×10^9/L	Glucose, mmol/L	High-density lipoprotein, mmol/L	Low-density lipoprotein, mmol/L	Alanine aminotransferase, IU/L	Aspartate aminotransferase, IU/L	Creatine, μmol/L	Glomerular filtration rate, ml/min	C-reactive protein, mg/L	Procalcitonin, ng/ml	Prothrombin time, s	Activated partial thromboplastin time, s	Cholesterol, mmol/L	Triglyceride, mmol/L	Alkaline phosphatase, IU/L	Gamma-glutamyl transpeptidase, IU/L	Albumin, g/L	Total bilirubin, μmol/L
1	0	0	20	0	20	1	57	2	26.8274	1	0	0	0	0	0	0	7.72	1.23	8.89	0.87	2.3	23	14	770	957.56	158.74	0.066	12.6	32.4	3.55	1.1	101	28	43.9	8.9
2	0	0	5	0	5	1	75	2	23.6614	0	0	1	0	1	0	0	6.25	1.18	6.07	0.78	0.97	26	41	78	83.936	75.66	0.219	13.1	40.5	2.02	1.07	70	22	34.7	5.4
3	0	0	9	0	9	1	53	2	27.2392	0	0	1	1	0	0	1	14.8	0.9	12.78	1.19	2.87	16	23	770	984.84	42.25	0.82	15	30.6	4.41	1.04	59	15	35.7	6.6
4	1	0	5	0	5	1	59	2	31.2213	0	0	0	0	0	0	1	3.99	1.41	12.93	0.59	2.71	19	19	950	751.79	10.66	0.105	12.3	28.9	4.41	3.76	72	65	36.5	9
5	0	0	0	0	0	1	62	2	17.7154	0	0	0	0	1	0	1	3.4	1.7	4.89	0.97	2.56	21	19	700	961.44	21.31	0.09	11.8	34.4	3.37	1.74	46	19	38.8	8.1
6	0	0	1	0	1	2	67	2	22.0317	0	0	1	0	1	0	0	3.91	1.96	7.62	1.13	0.76	8	14	510	958.5	145.81	0.457	11.4	34.8	4.63	0.81	42	8	33.8	12
7	0	0	3	0	3	1	79	2	25.8264	0	0	0	0	1	0	0	11.6	0.72	14.16	0.66	1.06	31	30	63	71.111	11.99	0.44	14.4	26.52	2.11	1.37	81	21	42.9	13.49
8	0	0	3	0	3	1	68	2	23.3887	1	0	1	0	0	0	1	6.89	0.42	7.01	0.69	2.78	6	10	47	108.573	2.39	0.2	11.8	36.1	4.36	2.21	57	25	33.5	6
9	0	1	0	1	0	1	87	3	23.2434	0	0	0	0	1	1	0	0.31	0.33	4.6	0.67	0.52	23	63	236	20.554	337.23	100	18.1	32.4	1.74	1.35	62	31	28.1	11.8
10	0	0	0	0	0	1	62	2	22.8571	1	0	1	1	0	1	0	4.37	0.21	28.92	2.8	2.73	27	38	245.22	4.138	66.72	0.02	12	34.23	4.84	1.67	67	22	71	23.3
11	1	0	4	0	4	1	86	3	25.0399	0	1	1	1	1	1	0	10.79	0.91	13.4	0.67	2.79	518	1004	199	25.438	245.29	1.25	13.9	30.4	4.17	1.67	79	57	26.1	15.9
12	0	0	9	0	9	1	59	2	28.0277	0	0	0	0	0	0	0	2.39	1.2	4.25	1.32	1.87	19	22	78	93.92	94.84	0.492	10.9	31	3.61	1.2	56	30	43.1	17.26
13	0	0	9	0	9	1	83	3	23.5294	1	0	0	0	0	0	0	11.48	1.58	5.65	1.15	1.4	36	31	86	71.637	31.62	0.416	9.9	23.3	3.91	0.65	95	21	27.4	6.87
14	0	0	7	0	7	2	80	2	27.7778	0	0	1	1	0	0	0	2.5	1.03	6.57	0.82	1.57	55	51	52	86.928	12.43	0.06	12.9	41.9	2.78	1.08	107	113	38.5	22.7
15	1	0	6	0	6	2	86	2	20.0796	0	1	0	0	0	0	0	3.98	1.57	6.7	0.95	3.29	7	12	59	79.948	58.9	0.02	11.9	26.7	4.76	1.66	84	14	36.5	4.6
16	1	1	0	1	0	1	71	2	26.5731	1	0	1	1	1	1	0	8.4	0.16	14	0.74	2.34	46	62	327	15.505	19.47	0.369	12.2	32.8	4.17	3.25	54	46	28.2	5.2
17	0	1	0	1	0	2	86	2	23.3355	1	0	1	0	1	1	0	4.16	1.72	8.02	1.37	1.29	651	26	71.23	110.3	18.13	0.11	25	29.1	3.48	1.62	124	95	31.2	7.2
18	1	0	0	0	0	1	70	2	22.4913	1	0	1	0	0	0	0	5.15	1.15	4.89	0.96	2.78	8	7	42.6	35.427	7	0.21	8.9	27.7	4.61	0.98	44	16	25.8	7.3
19	0	1	10	1	10	2	85	3	26.6667	1	0	0	0	1	0	0	2.66	0.31	15	1.25	1.83	12	34	104	42.31	344.74	49.96	18.3	34.5	3.47	0.92	58	8	30.3	33.6
20	0	0	19	0	19	1	75	2	23.03	1	0	1	1	1	1	0	9.16	1.24	10.8	0.82	2.62	18	31	199	89.26	4.6	0.1	11.7	26	8.7	5.3	55	24.9	38.6	5.2
21	0	0	8	0	8	2	90	2	20.9877	0	0	1	0	0	1	0	6.59	1.26	3.48	1.59	1.23	19	19	118	35.065	4.76	0.2	9.4	32.7	3.26	0.97	56	16	32.5	4
22	0	0	30	0	30	1	68	2	24.8016	0	0	1	0	1	1	0	6.47	0.45	8.84	0.8	1.69	28	13.9	80.3	99.399	15	0.1	13.6	31.2	3.4	1.35	79	35	59.8	5.9
23	0	0	13	0	13	2	87	2	24.4141	1	0	1	0	1	0	0	2.62	1.1	7.26	0.86	3.45	24	40	53	82.239	12.14	0.055	10.9	28.5	4.95	2.5	92	63	35.5	6.8
24	1	0	7	0	7	1	80	2	29.0318	0	1	0	1	1	0	1	4.62	1.7	9.3	0.74	0.95	24	52	83	76.372	45.73	0.046	12.4	29	2.28	1.34	70	28	46.3	15.5
25	0	1	7	1	7	1	85	3	27.3982	0	0	1	0	1	1	0	3.86	0.27	21.1	1.23	2.67	23	34	101	58.16	55.35	0.261	10.7	27	4.6	2.51	61	30	32.4	7
26	0	0	17	1	4	1	70	3	27.3438	1	0	1	0	1	1	0	16.94	0.61	15.4	0.35	1.95	10	24	145	41.736	54.22	0.208	11.1	26.8	3.36	2.86	59	25	27.3	3.9
27	1	0	14	0	14	1	58	2	28.3447	0	1	0	0	0	0	1	2.85	0.41	21.4	1.25	2.59	19	16	89	81.922	238.9	0.148	14.4	30.7	4.34	0.97	69	25	33	9
28	1	0	22	0	22	2	79	2	26.1224	0	1	1	0	1	0	0	6.91	1.04	7	1.07	5.41	13	19	55	85.94	77.53	0.061	12.5	31.3	7.19	3.44	64	67	34	16.2
29	1	0	9	0	9	1	82	2	24.1517	0	1	0	0	1	0	0	2.33	0.58	9.15	0.78	0.85	14	15	28	121.748	25.31	0.062	11.8	29.9	3.51	0.97	50	151	32.8	8.8
30	0	0	8	0	8	1	80	3	25.7812	0	0	1	0	1	1	0	3.43	0.61	10.16	1.15	0.85	21	27	58	91.533	59.53	0.01	12.4	32.6	5.31	1.04	70	22	29.7	7.78
31	1	0	2	0	2	1	91	3	24.2215	0	0	1	0	1	0	0	6.75	0.93	22.8	0.87	3.48	25	17	85	68.687	2.62	0.056	12.1	24	3.08	2.47	41	18	31.7	5
32	0	1	20	1	20	1	90	3	24.4141	1	0	1	1	1	1	0	8.58	0.48	15.84	0.73	1.04	114	55	147	35.67	175.57	16.8	14.4	30.3	3.3	1.62	418	322	30.4	85.1
33	0	1	0	1	0	1	73	3	21.4844	0	0	1	0	1	1	0	4.07	1.49	5.86	0.99	2.33	17	40	63.8	42.207	38.28	0.1	12.3	10.4	5.55	1.87	63	41	33.5	14.5
34	0	0	24	0	24	1	72	2	24.6914	0	0	1	0	1	0	1	11.12	0.34	17.19	0.89	2.26	8	10	61	94.837	178.74	0.146	13.3	33.2	3.38	0.87	86	32	26.9	8.6
35	0	0	16	0	16	2	67	2	20.7031	0	0	0	1	0	0	0	5.76	0.67	5.34	0.72	0.78	23	31.1	70	79.28	17.1	0.09	11.1	17.5	7.22	0.8	56	16	0.15	6.5
36	1	0	16	0	16	1	58	2	21.9713	0	1	1	0	0	1	0	9.58	0.43	14.22	0.92	3.34	16	14	87	84.205	40.9	0.2	10.9	27.3	4.79	1.18	90	34	34.9	14
37	0	0	17	0	17	1	67	2	25.7117	0	0	0	1	0	0	0	4.69	0.81	14.4	0.59	2.06	37	26	88	77.961	52.89	0.092	12.7	25.8	3.52	1.64	48	172	37	6.7
38	1	0	7	0	7	1	87	2	24.4898	1	1	1	0	1	0	0	7.05	1.86	16	0.92	2.44	8	11	85	70.644	20.81	0.108	11.3	25.3	2.47	0.65	54	18	27.3	9.3
39	1	0	30	0	30	1	65	3	27.1178	1	0	0	1	0	0	0	1.91	0.79	11.77	1.32	3.19	16	24	285	984.84	100.7	0.079	11.8	30.3	4.01	0.64	52	76	42.2	12.2
40	0	0	9	0	9	1	85	2	22.0386	1	0	1	0	0	0	0	7.29	1.56	6.3	1.75	1.47	80	58	56	89.657	5.91	0.13	13.6	27.6	3.15	47	85	65	31.4	4.8
41	0	0	19	0	19	1	67	2	25.0995	0	0	1	1	0	1	0	10.33	0.91	9.3	0.59	3.05	26	34	296	17.987	114.15	7.29	11.3	29.5	5.03	0.7	187	284	31	6.1
42	0	0	0	0	0	1	70	3	26.1224	0	0	0	0	0	0	0	4.63	1.17	8.39	1.51	2.86	13	11	86.2	13.646	19.47	1.49	35.2	27.6	4.66	3.22	53	33	39.7	9
43	0	0	0	0	0	1	70	2	21.9671	1	0	0	0	0	0	0	4.91	0.65	5.53	1.14	1.03	15	38	139	86.64	5	1.29	10.6	12.1	4.01	2.14	147	135	38.4	9.4
44	0	0	19	0	19	1	90	2	32.872	1	0	1	1	1	0	0	7.55	1	8	0.96	1.57	25	22	146	35.966	13.56	0.426	12.3	35.2	3.08	1.13	73	32	30	3.4
45	0	0	0	0	0	2	61	2	27.0842	1	0	1	1	0	0	0	4.96	0.84	7.94	0.9	2.92	86.9	16	146.99	85.94	194	0.1	9.9	29	2.67	2.08	180	684	29.6	21.5
46	1	0	12	0	12	1	54	2	26.0262	0	1	1	0	0	0	0	4.99	1.22	7.06	0.77	2.14	20	12	98	74.994	7.97	0.125	11.5	24.9	3.7	1.64	92	34	36.4	6.9
47	1	0	22	0	22	2	61	3	28.2284	0	1	1	1	1	1	0	7.95	0.74	10.5	0.35	0.38	10	20	262	16.388	196.17	1.19	11.5	30.1	1.68	1.34	98	42	25.7	10.3
48	1	0	7	0	7	2	89	3	24.6548	0	1	1	0	0	0	0	2.75	1.11	4.03	1.11	2.7	11	15	49	83.213	65.96	0.176	11.9	31.1	4.33	0.65	60	25	32.6	7.91
49	0	0	17	0	17	1	81	2	26.1719	1	0	0	0	1	0	0	7.36	2.62	11.28	0.71	1.53	15	18	51	95.826	74.77	0.035	13.9	27.5	2.6	1.4	64	18	27.3	5.8
50	0	0	0	0	0	2	79	3	23.5294	0	0	0	1	0	0	0	9.36	0.97	11.57	0.82	3.7	39	17	77.2	97.28	358.76	0.103	10.1	11.9	3.7	0.55	93	553.4	38.2	16.2
51	1	0	29	0	29	1	71	2	25.9516	0	0	1	0	1	0	0	9.44	0.65	4.75	1.41	1.35	47	15	167.7	48.006	4.84	0.052	10.5	39.3	2.92	1.72	117	31	64.3	7.2
52	0	0	17	0	17	2	77	2	26.1224	1	0	0	0	1	0	0	8.93	2.74	12.7	1.41	2.84	39	157	53	109.008	5	0.0412	12.4	48.27	4.32	1.56	60	19	44.9	10.9
53	0	0	30	0	30	1	82	2	18.3655	1	0	1	0	0	0	0	5.88	1.03	11.36	0.64	2.39	16	25	53	48.26	63.71	0.05	12	38	2.58	3.21	81	51	37.8	15.7
54	0	0	20	0	20	1	45	2	25.463	1	0	1	0	0	1	0	4.91	0.54	7.17	0.78	1.63	195	139	99	78.914	350.25	10.5	12.3	27	3.26	1.78	139	470	35.7	16.6
55	0	0	4	0	4	2	71	2	27.0416	0	0	1	0	1	0	0	2.23	0.77	2.9	1.33	2.09	51	55	73	71.612	3.33	0.108	10.4	32.2	3.75	1.46	43	30	40.8	6.6
56	1	0	12	0	12	2	72	2	23.4375	1	1	0	0	1	0	1	3.04	1.07	16.33	0.95	2.01	44	37	50	93.147	151.34	0.041	11.3	25.7	3.47	1.8	89	65	34.9	9.2
57	1	1	9	1	9	1	76	3	22.2063	0	1	1	1	1	0	0	3.07	0.12	7.29	0.7	2.8	30	41	60	92.838	13.87	0.432	12.5	30	4.24	1.69	74	58	27.6	18.5
58	0	1	16	1	16	2	68	3	17.313	0	0	1	0	0	1	1	3.13	0.48	9	1.14	2.63	86	47	547	6.407	40.96	1.58	10.6	32.6	3.61	1.36	112	129	33.3	4.8
59	1	0	4	0	4	1	43	2	30.4218	0	1	1	0	0	0	0	4.47	2	10.1	1.03	2.2	37	23	50	126.167	4.71	0.039	10.9	24	1.99	1.8	63	26	31.5	5.6
60	1	0	13	0	13	1	70	2	29.4118	1	0	1	0	1	0	0	6.34	0.79	3.89	0.78	2.29	8	12	98	67.021	40.78	0.08	11.9	28.9	3.98	1.95	69	33	31.4	6.3
61	1	0	24	0	24	1	81	3	23.6614	0	0	0	0	0	0	0	6.64	0.65	6.33	1.37	2.43	23	10	76	84.341	154.2	8.356	12.4	38.4	2.6	2.85	90	48	28.5	11
62	0	0	5	0	5	2	78	3	17.5781	1	0	1	0	1	0	0	3.09	0.5	10.2	0.78	1.17	13	27	43	93.845	22.75	0.063	13.8	34.1	2.36	1.13	49	14	31.6	9
63	1	1	0	1	0	1	76	2	21.5451	0	1	1	0	1	0	0	11.49	0.91	14.7	0.61	1.38	33	39	56	95.509	31.7	0.099	14.7	26.4	2.4	0.83	77	21	21.6	9.7
64	0	0	13	0	13	1	73	2	32.0461	1	0	0	0	1	0	0	9.93	0.37	11.6	0.8	1.12	7	17	76	86.037	329.05	2.13	13.8	37.9	2.84	1.44	52	39	31.2	15.6
65	0	0	21	0	21	1	82	3	14.7015	0	0	0	1	1	0	0	4.44	1.6	4.32	0.64	1.23	52	71	85	73.169	64.8	0.088	13.3	28.8	2.25	0.74	60	57	28.5	16.3
66	1	0	17	0	17	1	72	2	24.2215	1	1	1	0	1	0	0	6.42	0.53	8.9	0.97	1.56	18	26	55	98.96	189.74	0.161	42.3	44.2	2.98	1.12	61	42	28.4	18.9
67	1	0	7	0	7	1	90	2	24.2215	0	0	1	0	1	1	0	6.01	1.03	15.4	1.19	0.74	8	14	250	18.771	19.51	0.205	10.7	28.9	2.05	0.57	60	42	33.2	5.6
68	0	0	10	0	10	2	84	2	24.6548	0	0	0	0	1	0	0	5.29	1.12	9.7	1.09	2.52	13	23	67	71.996	7.37	1.99	10.3	25.6	3.76	1.9	77	47	28.5	4.7
69	0	0	0	0	0	1	36	2	28.3848	0	0	0	1	0	0	0	2.66	1.74	7.95	0.92	4.77	18	192	1552.1	90.182	136.43	0.022	10.4	18.4	4.58	0.77	66	109	26.1	16.9
70	0	0	6	0	6	2	90	2	28.8889	1	0	0	0	0	0	0	3.5	1.8	7.32	0.87	2.42	16	23	68	68.277	5.39	0.024	10.7	27.7	4.33	2.31	75	20	37.3	7.43
71	0	0	16	0	16	1	65	2	24.6755	1	0	1	0	1	0	0	8.35	0.93	6.51	1.19	1.5	21	17	78	90.044	0.27	0.04	11.2	25.8	3.13	0.4	45	17	42.2	5.8
72	1	0	30	0	30	1	52	2	30.6667	0	1	1	1	1	1	0	7.97	0.69	22	0.62	1.49	6	27	1268	3.442	313.24	1.01	11.6	28	3.5	2.75	73	79	23.2	6.4
73	1	0	9	0	9	1	61	2	27.0416	1	1	0	0	1	0	0	2.54	0.96	5.76	0.95	1.69	9	25	79	92.126	26.52	0.024	10.7	32.3	3.19	0.99	62	16	37.6	6.5
74	0	0	0	0	0	1	66	2	26.4236	0	0	1	0	0	0	0	5.52	0.87	7.28	0.29	1.51	78	27	54.2	47.671	26.85	0.66	11.5	32.9	4.56	0.52	77	32	18.5	5.2
75	0	0	9	1	6	1	81	3	24.6914	0	0	1	0	1	1	0	9.13	0.59	10.7	1.12	1.98	15	12	97	62.812	0.5	0.06	13	29.8	3.9	1.38	52	34	28.4	5.1
76	1	0	23	1	13	1	67	3	20.7612	0	1	1	0	1	0	0	6.36	0.82	17.32	0.81	1.93	10	9	59	99.583	21.75	0.062	11	29	3.21	1.26	79	10	29.7	8
77	1	0	1	0	1	2	57	3	27.6398	1	1	0	1	0	0	0	8.32	1.94	9.91	1.07	4.03	92	87	74	77.724	5.69	0.05	11.6	27.5	5.48	1.48	43	46	38.1	9.6
78	0	0	16	0	16	2	59	2	23.5883	1	0	1	0	1	1	0	1.77	0.81	9.55	0.91	1.94	17	22	55	96.432	5	0.082	10.9	30	4.56	2.9	74	42	28.5	27.6
79	0	0	11	0	11	2	88	2	28.441	1	0	1	0	1	0	0	3.69	0.72	5.77	0.98	3.09	11	11	49	83.8	151.51	0.059	11.4	26.6	4.69	1.09	56	49	29.3	6.3
80	1	0	7	0	7	2	71	2	20.9572	0	1	0	0	1	0	0	2.43	1.58	4.26	1.22	2.95	10	24	72	72.816	2.24	0.2	10.9	28.4	4.63	1.46	68	23	34.6	7.4
81	0	0	0	0	0	1	60	2	29.0548	0	0	1	0	1	1	0	11.92	1.39	28	0.93	1.97	13	105	63	96.526	28.42	0.741	12.7	29.4	5.24	1.03	69	25	35.9	11
82	0	1	0	1	0	1	79	3	16.901	1	0	1	0	1	0	0	10.69	1.74	16.8	0.42	1.34	12	8	70	34.256	12.02	0.54	11	24	3.42	0.71	56	57	29	8.1
83	0	0	11	1	9	2	81	3	21.5019	0	0	1	0	1	1	0	15.69	0.82	7.75	1.11	1.95	9	13	68.5	65.984	9	0.1	12.1	28.8	3.22	4.64	42	18	43.3	10.3
84	0	0	13	0	13	2	50	3	26.7094	1	0	1	1	0	0	0	2.3	0.88	4.2	1.49	1.54	10	32	194	25.46	19.43	0.198	10.4	24.9	3.91	1.16	50	23	27.3	4.4
85	0	0	3	0	3	2	82	2	22.2222	0	0	1	0	1	0	0	3.11	1	8.44	1.26	1.88	17	20	197	6.5	122.13	0.775	11.2	27.7	4.09	0.53	112	45	34.6	16.9
86	0	0	7	0	7	2	82	2	25.0995	0	0	1	0	1	0	0	3.6	1.3	6.7	1.58	2.41	16	19	55	84.148	26.52	0.1	11.7	26.9	7.04	4.59	57	27	42	11.2
87	1	0	18	0	18	1	66	2	22.5534	0	1	1	0	0	0	0	4.21	0.34	8.39	0.94	1.04	22	27	61	98.92	10.35	0.056	11.3	28	2.43	0.77	30	21	38.2	8.3
88	1	0	24	1	14	1	74	3	23.3067	1	0	0	0	1	0	0	18.93	0.92	4.76	0.98	1.75	21	49	76	90.287	2.42	0.043	9.9	28	3.89	1.24	29	472	60.2	7.5
89	0	0	6	0	6	2	70	2	24.0346	0	0	0	0	0	0	1	3.75	2.24	16.87	0.88	4.5	14	14	39	102.511	7.68	0.02	12.3	28.2	6.05	1.47	61	14	41.6	4.5
90	0	0	0	0	0	1	68	2	24.3375	1	0	1	1	1	1	0	5.05	1	14.05	1.17	1.64	2	31	408	12.118	1.12	1.03	17.9	10.9	4.77	1.02	128	123	34	5.1
91	0	0	17	0	17	2	80	2	21.7993	0	0	1	0	1	0	0	5.94	1.24	8.63	0.6	2.86	19	124	84	57.536	15.03	0.12	16.3	43.32	5.01	1.08	63	24	62.2	10.4
92	1	0	16	0	16	1	56	2	20.0346	1	1	1	0	0	0	0	4.71	0.59	8.17	1.17	0.95	10	16	36	102.005	6.9	0.24	10.8	25.6	4.93	1.2	54	9	42.7	11
93	1	0	3	0	3	1	68	2	21.2245	1	0	0	0	1	0	0	1.25	1.68	3.18	1.15	0.49	12	21	81	85.576	0.32	0.11	11.2	38.42	4.31	0.95	73	16	38.5	7.85
94	0	0	0	0	0	2	73	2	26.6389	0	0	1	0	1	0	0	3.53	2.37	7.28	1.21	2.67	37	29.5	44	79.765	3.34	0.033	32.4	32.88	3.31	1.76	100	37	23.2	24.5
95	1	0	17	0	17	2	72	2	24.5268	1	1	0	0	0	0	0	5.41	0.48	16.51	1.05	2.04	25	36	47	95.062	52.24	0.118	10.6	24.4	3.49	1.8	59	35	30.8	12.1
96	1	1	3	1	3	1	52	3	28.6851	0	1	1	0	0	1	0	14.57	0.49	27	0.8	1.71	16	20	336	17.147	90.4	0.833	10.3	28.4	3.51	2.11	98	106	29	4.8
97	1	0	17	0	17	2	84	2	25.7117	0	0	1	1	0	0	1	6.48	0.5	7.33	0.67	2.85	14	45.1	73	83.26	78	0.03	13	27.3	2.91	1.72	110.1	14	43.5	11.88
98	1	0	17	0	17	2	51	3	21.6128	0	1	1	0	0	0	0	7.5	1.25	21.9	0.82	1.12	4	13	154	33.423	11.31	0.02	10.6	27.3	4.24	0.93	52	24	35.7	4.8
99	0	1	3	1	3	1	71	3	29.3878	0	0	1	0	1	0	0	4.84	0.75	24.7	0.92	2.85	23	29	152	39.148	107.11	0.204	9.6	25.3	4.2	1.58	64	26	28.4	10.6
100	1	0	30	0	30	2	93	3	22.8928	0	0	0	0	1	0	0	8.16	0.87	11.13	0.88	2.04	19.3	29	79.8	4.567	122.53	0.115	9.9	67.35	3.18	2.31	76	17	26.4	17.5
101	0	0	0	0	0	2	57	2	28.3203	0	0	1	0	0	0	0	6.99	0.87	7.75	0.73	3.3	63	13	759	25.554	9.4	0.07	13.5	35.2	3.07	2.23	98	35	33	6.1
102	1	0	30	0	30	1	51	2	26.8923	0	0	0	1	0	0	1	3.26	1.1	6.05	1.02	1.21	13	29.9	356	92.448	55	1.04	10	10.7	3.65	1.29	91	52	73.6	12.5
103	1	0	20	0	20	2	71	2	38.1039	0	1	1	0	1	0	1	0.8	0.5	9.21	0.42	2.2	12	26	90	55.599	0.01	0.1	16.8	30.3	5.17	1.08	59	49	35.9	9.5
104	1	0	0	0	0	2	63	2	14.8438	0	0	1	1	1	0	0	5.61	1.11	12.07	0.94	3.46	36	78	48.48	74.653	18.1	0.27	28.2	28.8	3.57	0.99	73	45	37.5	14.7
105	0	0	6	0	6	1	87	2	20.8889	0	0	0	1	1	0	0	5.16	1.61	4.2	1.29	1.44	42	36	75	78.404	21.21	0.067	14.9	26.7	3.06	0.96	48	34	30.1	11.6
106	0	1	28	1	28	2	87	3	22.2222	0	0	0	1	1	0	0	2.46	0.8	6.14	0.85	2.57	8	45	66.1	44.66	239.4	0.06	11.8	12	2.95	1.11	60	36	67.8	7.7
107	1	0	17	1	7	1	77	3	16.8663	0	1	0	1	1	0	0	6.12	0.8	12.6	0.84	3.01	60	49	47	101.921	141.05	0.077	12.5	30.4	4.19	0.89	233	253	28	11.8
108	1	0	21	0	21	2	82	3	19.052	0	1	0	0	1	0	0	4.34	1.08	8.5	0.84	2.32	49	32	48	88.002	9.7	0.133	12	27.8	4.68	0.56	271	333	26.7	7.1
109	1	0	30	0	30	2	86	2	25.3906	0	0	1	0	1	1	0	4.33	1.97	10.52	0.4	2.49	15	8	359	104.262	2.09	0.072	19.9	26.1	31.08	2.87	87	28	30.5	7.5
110	1	0	30	0	30	1	83	2	27.6817	0	0	1	0	1	0	0	1.85	0.98	11.12	1	3.12	38	42	96	85.276	209.5	0.05	10	27.2	2.09	0.92	58	22	31.5	8.9
111	1	0	19	0	19	1	55	3	23.1206	0	1	1	1	1	1	0	11.28	0.47	6.07	1.1	2.49	123	90	886	5.199	223.09	8.64	10.5	33.4	4.72	2.72	123	210	17.3	7.5
112	0	0	9	0	9	1	93	3	22.8571	0	0	1	0	1	1	1	9.28	19.16	11.05	0.94	2.37	13	32	203	23.476	142.55	0.565	11.8	32.4	5.83	0.68	67	24	44.3	11.1
113	0	0	11	0	11	1	74	2	22.913	0	0	1	0	1	0	0	3.6	0.42	6.46	0.97	0.63	17	20	63	92.283	3.82	0.052	12.7	30	1.93	0.9	46	11	36.5	4.25
114	1	0	30	0	30	1	66	2	30.4218	0	0	1	0	0	0	0	3.63	0.32	10.8	1.14	0.63	8	32	62.4	103.694	0.36	0.528	12.4	27.7	2.4	0.65	49	38.2	39.6	8.6
115	1	0	23	0	23	1	29	2	26.023	0	1	0	0	0	0	0	4.79	2.18	10.4	0.62	3.8	14	20	51	138.077	14.81	0.062	11.6	31.2	4.88	1.07	68	12	32.1	6.4
116	0	1	0	1	0	2	70	3	20.8889	0	0	1	0	1	1	0	1.48	0.31	20.05	1.04	1.97	12	24	120	39.542	250.96	54.2	13.3	28.7	3.64	1.58	68	16	32.7	16.2
117	0	0	5	0	5	2	59	2	24.9135	0	0	0	0	0	0	0	1.71	1.7	8.33	0.92	2.1	21	17	55	98.903	71.37	0.02	11.3	25.2	3.5	1.86	50	12	43.8	8.92
118	0	0	10	0	10	1	84	2	24.8016	0	0	1	0	1	0	0	2.64	2.16	4.85	1.01	1.19	13	35	108	54.012	36.39	0.09	11.1	29.3	2.64	1.16	51	29	35.4	17.6
119	1	0	14	0	14	1	78	2	22.4059	0	1	1	1	1	0	0	4.17	0.71	15.19	0.97	1.4	29	28	153	36.975	17.32	0.111	10.9	25.5	3.04	0.58	58	41	31.9	6.89
120	1	0	9	0	9	1	70	2	24.4898	0	1	1	0	1	1	0	4.67	0.32	17.93	0.73	2.45	9	15	127	48.99	137	0.27	11.8	34.4	4.09	2.21	74	25	24.6	6.5
121	1	0	4	0	4	1	66	2	24.1415	0	1	0	1	0	0	0	5.06	1.2	4.43	1.49	5.1	83	29	59	100.285	1	0.32	11.3	31.89	7.27	2.35	69	27	35.3	6.3
122	1	0	0	0	0	1	74	2	29.0659	0	0	1	0	0	0	0	3.54	1.12	15.87	0.71	2.45	113	16.2	60.3	52.817	25.21	0.29	10	27.8	4.99	2.07	98.1	15	32	18.9
123	1	0	30	0	30	1	74	2	23.0546	0	0	0	0	1	0	0	2.31	1.26	4.85	1.36	2.36	145.9	13	74	70.183	52.53	0.8102	11.8	28	3.14	0.47	61	61.9	37.9	16.2
124	0	0	8	0	8	1	89	2	24.4898	1	0	0	0	0	0	0	7.2	0.45	5.18	0.93	3.87	22	42	365	11.963	104.47	0.784	11.4	29.4	5.84	1.98	84	44	36.8	6.59
125	0	0	5	0	5	1	86	2	24.1633	0	0	0	0	1	0	0	5.25	0.51	14.4	0.9	0.88	6	14	103	56.399	56.02	0.07	11.6	30.6	2.27	1.29	44	38	37.9	10.9
126	1	0	10	0	10	1	47	2	30.4218	0	1	1	0	1	1	0	6.3	1.98	9.6	1.07	1.43	33	30	131	55.462	206.6	0.13	11.4	38.4	5.97	0.93	68	28	40.51	3.43
127	0	0	18	0	18	1	71	3	24.2215	0	0	1	0	1	0	0	5.21	1.08	5	1.09	1.02	31	29	73	88.711	28.6	0.201	12.5	33.5	4.21	0.76	54	25	29	6.76
128	0	0	1	0	1	2	56	2	29.3878	0	0	0	0	0	0	0	7.39	2.37	4.74	1.02	1.66	14	13	39	113.105	7.92	0.04	9.7	29.6	4.14	3.49	96	42	34	2.7
129	1	0	30	0	30	2	77	2	23.4375	0	0	1	0	0	0	0	3.05	3.18	6.36	0.72	2.25	12	18	56	86.64	33.2	0.02	10.8	28.9	4.13	4.08	75	35	41.8	6.9
130	1	0	13	0	13	1	68	2	22.8571	0	1	1	0	0	1	0	2.18	1.36	8.6	1.33	3.14	18	19	61	97.54	1.54	0.049	11	26	4.74	0.84	63	23	43	16.6
131	1	0	10	0	10	2	53	2	28.4055	0	1	1	1	1	0	0	4.71	1.26	6.85	0.75	2.98	27	15	55	103.16	5.68	0.026	11.4	29.3	4.76	3.2	63	30	34.8	7.2
132	1	0	11	0	11	2	68	2	26.1224	0	1	0	0	1	1	0	6.57	0.48	8.2	0.78	2.66	26	59	764	4.278	136.96	3.57	10.1	23.5	4.95	2.64	125	51	34	7.2
133	1	0	17	0	17	1	70	2	22.3214	0	1	1	1	1	0	0	5.57	0.58	9.15	0.55	1.7	36	21.6	900	69.31	1.19	0.08	10.3	30	2.79	0.93	90	29	40.8	12
134	0	0	5	0	5	2	69	2	29.9376	0	0	1	0	0	0	1	4.18	0.88	5.55	0.92	3.26	16	13	78	67.035	22.9	0.044	10.5	26.9	5.35	2.86	98	46	38.2	6.6
135	0	0	11	0	11	2	90	3	23.5556	0	0	1	0	1	0	0	3.26	1.11	8.21	1.96	2.47	20	31	54	80.031	50.39	0.111	9	26.8	4.95	0.89	73	33	35.6	3.9
136	1	0	12	0	12	1	83	3	18.026	0	1	0	1	1	0	0	7.98	0.13	21.3	0.93	0.93	117	157	52	93.738	70.11	0.33	10.4	28.5	2.44	1.3	75	35	32.5	13.7
137	0	0	30	1	3	1	95	3	23.8751	0	0	1	0	1	0	0	4.5	0.8	7.2	0.65	2.94	8	9.1	43	6.371	24.4	0.028	47	31.4	1.96	1.07	154	32	71.5	24.4
138	1	0	22	0	22	1	86	3	23.03	0	0	0	1	1	0	0	4.13	0.5	9.87	1.13	1.31	28	20	52	91.783	143.47	2.65	12.8	28.7	2.73	0.61	113	81	36.2	16.1
139	0	0	0	0	0	2	59	2	30.8642	0	0	1	1	1	1	0	5.05	0.88	5.94	1.03	0.95	14	25	35.1	47.671	44.72	0.047	11.5	28.7	6.1	1.25	108	21	62.5	10.9
140	0	0	0	0	0	1	72	2	26.4236	0	0	1	0	0	0	0	4.75	0.32	13.5	0.97	2.41	41	35	59	96.146	121.51	0.037	13.8	27.9	3.51	0.66	95	109	30.2	15.8
141	0	0	15	0	15	2	89	3	20	0	0	1	0	1	0	0	3.42	0.79	6.55	1.42	0.33	24	16	47	108.573	31.7	1.12	13.7	30.4	5.21	1.63	68	77	33.4	19.1
142	1	0	30	0	30	1	82	2	24.2215	0	0	1	0	0	0	0	9.74	1.48	9.11	1.39	2.18	19	16	86	67.035	35.2	0.15	15.6	28.8	2.84	2.98	74.3	193	43.5	7.9
143	1	0	8	0	8	2	72	2	33.3333	0	1	1	1	0	0	0	2.46	1.77	6.49	0.92	3.01	13	18	49	93.768	58.93	0.048	12.1	27.2	4.36	1.31	99	311	35.9	7.3
144	0	0	30	0	30	1	54	2	23.3887	1	0	1	0	0	0	0	3.04	1.57	7.97	1.11	2.34	26	19	115.98	66.495	78.01	0.1	11.8	56.3	4	1.07	67	66	51.3	4.8
145	0	0	6	0	6	2	68	2	31.2213	1	0	1	0	1	0	0	5.68	2.32	11	0.89	3.81	33	24	60	90.224	79.1	0.027	10	27.5	5.26	1.47	99	134	43.1	10.7
146	1	1	5	1	3	1	77	3	22.8374	0	1	1	0	1	1	0	1.37	0.27	13.34	0.84	1.82	33	33	51	98.557	92.76	0.342	12.4	34.1	3.15	0.86	62	24	27.1	17.9
147	0	0	0	0	0	1	74	2	25.0593	1	0	1	0	1	1	0	3.71	1.58	5.56	0.9	4.69	12.3	35	58	104.694	190.2	0.062	12	34.1	12.16	1.77	64	36	38.9	4.2
148	0	0	3	0	3	2	65	3	27.7778	1	0	0	0	1	0	0	3.15	1.52	6.49	0.94	4.36	7	13	54	95.395	7.35	0.03	10.3	33.1	3.18	1.23	78	17	23.1	8
149	1	0	11	0	11	2	74	2	23.7253	0	1	0	0	0	0	0	5.64	0.49	14.53	1.04	3.08	35	30	53	90.103	19.15	0.043	11.6	27.4	4.79	1.46	120	149	33.8	7.4
150	1	0	18	0	18	1	71	2	28.6501	0	1	1	0	0	0	0	3.34	0.71	8.43	1.51	1.55	37	31	65	93.045	43.18	0.064	10.7	64.7	3.71	0.69	70	37	39.4	7.4
151	0	0	30	0	30	1	69	2	25.3444	0	0	1	0	0	0	0	3.02	1.05	4.32	1	3.02	12	35.3	171.2	96.987	27.25	22.54	23	27.4	3.57	0.93	60	246.8	35.7	8.3
152	1	0	4	0	4	2	59	3	26.2346	1	1	1	0	1	1	0	3.25	0.14	15.4	1.49	1.31	2	13	605	6.042	62.83	0.568	11.6	27.9	4.51	1.24	338	20	27.3	3.5
153	1	1	5	1	5	1	68	2	20.0474	0	1	0	0	0	0	0	14.7	0.31	8	0.39	1.58	18	19	49	106.729	90.52	0.166	14.3	26.1	2.47	1.4	52	34	30.8	10.8
154	0	0	15	0	15	1	76	2	20.2812	0	0	0	0	1	0	0	3.82	0.68	9	0.78	2.44	14	18.7	67	88.722	171.42	0.045	12.2	27	3.84	0.72	61	24	34.5	7.9
155	1	0	0	0	0	1	79	3	20.5457	1	1	1	0	1	1	0	12.55	0.54	17.36	0.98	2.31	12	47	130	44.709	71.01	0.26	12.9	26	3.49	1.03	166	44	38.3	12.7
156	0	0	1	0	1	1	92	3	30.1162	1	0	1	0	1	0	0	5.85	1.9	10.14	1.16	3.58	10	11	105	52.829	127.12	0.054	15.6	24.7	3.02	1.93	42	28	30.6	5.8
157	1	0	24	0	24	2	66	3	26.6728	0	0	1	0	1	0	0	4.33	1.39	5.46	0.69	1.31	23	14	659	98.96	256.48	0.898	12.1	28.3	5.07	1.79	109	47	40.8	6.4
158	1	0	30	1	9	1	60	3	20.7612	1	0	0	1	1	1	0	5.67	0.15	34.1	0.45	2.74	18	14	45	116.92	140.33	0.938	12.4	29.1	4.47	2.5	128	63	26.6	6.3
159	0	0	6	0	6	1	54	2	28.0664	1	0	1	1	0	1	0	1.42	0.63	9.07	1.67	1.05	20	29	92	44.475	87.54	0.1	14.6	32.6	4.9	1.58	106	12	16.9	24.5
160	0	1	0	1	0	1	70	3	20.7612	1	0	0	0	0	0	0	3.77	1.25	6.17	0.73	1.43	26	14	58	3.219	166.2	1.6	12.3	24.4	2.78	1.57	79	25.7	32.9	12.2
161	1	0	15	1	4	1	59	3	21.6263	1	0	1	0	1	1	0	7.15	0.28	56.34	0.76	1.92	6	10	900	4.96	97.35	1.45	8.6	29.9	3.79	2.81	77	18	32.6	8
162	0	0	24	0	24	2	61	3	24.974	1	0	1	0	0	0	0	4.12	0.31	12.4	0.97	2.91	17	36	86	27.126	220.75	0.021	8.7	28.3	4.97	1.04	110	18	35.2	4.9
163	1	0	7	0	7	2	73	2	24.0346	0	1	0	0	0	0	0	3.92	0.55	12.05	1.09	1.61	17	23	78	65.178	46.15	0.1	12.2	29.8	3.37	1.28	63	15	35	4.4
164	0	1	8	1	8	1	71	3	29.3848	0	0	1	0	1	0	1	0.3	0.44	11.93	1.19	1.13	17	20	62	94.87	89.56	7.04	12.5	26.2	2.34	0.51	122	126	35.2	11.6
165	1	0	24	0	24	2	81	2	27.5556	0	0	1	0	1	0	0	4.47	0.9	17.26	0.83	2.67	17.6	49	505	113.083	48.9	0.049	11.8	12.3	2.71	1.36	60	92	0.15	9.2
166	1	0	9	0	9	2	81	2	24.2123	1	1	1	1	1	0	1	14.79	1.1	11.62	0.88	2.88	16	20	45	90.524	224.42	0.1	13.5	30.9	5.12	0.7	40	21	32.2	6.4
167	0	0	14	0	14	1	71	3	22.8571	1	0	0	0	0	0	0	5.06	0.84	8.1	0.76	2.02	32	25	57	98.206	38.64	0.11	13.3	29.1	3.21	0.99	69	54	26.9	6.4
168	1	1	11	1	11	1	73	3	27.5482	0	0	0	0	1	0	0	11.67	0.28	5.6	0.93	2.12	39	33	59	95.473	29.69	0.215	11.5	24.1	2.39	2.19	60	129	35.1	6.45
169	0	0	22	0	22	1	57	2	26.6436	1	0	0	0	0	1	0	8.5	0.46	19	0.8	1.78	12	16	482	10.702	127.12	0.471	10.3	26.9	3.49	1.49	56	50	34.1	5.6
170	0	0	9	0	9	1	67	2	21.3839	1	0	0	0	1	0	0	2.12	1.71	12.6	1.07	2.56	10	26	70	92.826	13.6	0.02	11.4	40.71	4.86	0.85	49	13	37.8	6.6
171	1	0	1	0	1	2	49	2	28.2284	1	0	0	0	0	0	0	6.28	2.2	8.17	0.91	1.84	20	7	65	96.172	1.29	0.03	10.1	26.5	3.12	0.58	80	33	44.7	5.8
172	0	0	13	0	13	1	72	2	30.4498	1	0	1	0	1	0	0	13.43	1.34	36	0.73	8.53	37	19.3	53.02	4.362	12.7	0.05	12.9	41	4.22	1.17	67	55	32.2	10.7
173	1	0	15	0	15	2	82	2	19.052	1	1	1	0	1	0	0	5.31	1.7	9.3	0.78	32	8	12	78	61.185	23.75	1.02	10.1	27.5	3.7	2.44	89	21	35.5	6.2
174	0	0	16	0	16	2	76	3	21.6418	1	0	1	1	1	0	0	2.73	0.81	11.24	0.5	1.51	18	23	51	89.978	165.54	0.109	12.8	25.4	2.47	0.85	76	27	23.9	23
175	0	0	5	0	5	2	54	2	24.677	0	0	1	0	0	0	0	2.41	1.76	4.32	1.11	1.48	123	56	46	108.641	1.2	0.13	10.2	30.2	3.76	2.75	71	137	41.1	6.8
176	0	0	12	0	12	1	75	2	25.4028	1	0	0	0	0	0	0	6.42	0.77	5.1	1.3	1.27	64	38	82	80.27	108.92	0.138	14.2	31.5	2.91	0.62	73	50	33.5	8
177	0	0	26	0	26	2	74	2	26.0375	1	0	1	1	1	0	0	4.84	1.26	12.6	0.71	1.94	10	22	113	3.864	27.66	0.1	10.3	11.4	4	1.27	114	472	45.6	8.6
178	0	0	17	0	17	1	81	3	21.4844	1	0	1	0	1	0	0	5.27	1.3	13.9	0.9	1.42	13	20	139	40.658	13.78	0.099	9.3	25.9	5.31	1.43	85	19	38.1	4.3
179	0	0	8	0	8	1	70	2	30.4218	0	0	0	0	1	0	0	6.85	1.23	29	1.06	0.89	91	48	78.7	58.761	9.29	0.429	12.8	18.4	3.59	1.76	63	90	34.5	8.2
180	1	0	12	0	12	2	86	2	23.4375	0	1	1	0	0	0	0	3.44	0.4	12.72	1.07	2.94	22	36	114	37.6	14.51	0.055	19.8	39.3	4.64	1.61	55	31	32.4	4
181	1	0	19	0	19	2	75	3	21.0828	0	0	1	0	1	1	0	6.51	4.36	5.73	1.39	3.84	9	43	84.29	10.218	10.11	0.342	10.3	21.4	3.74	0.82	92	104.4	38.8	10.3
182	0	0	13	0	13	2	81	2	23.9224	1	0	1	0	1	0	0	6.71	1.09	8.96	0.89	2.35	179	15.4	735.3	94.87	77.38	0.22	11.8	28.5	3.7	0.99	67	12	56	17.3
183	1	0	3	0	3	1	47	2	22.4913	0	1	0	0	0	0	0	5.13	1.85	6.63	0.64	2.12	32	10	45	128.1	2.88	0.027	11.8	31.6	3.41	1.61	51	30	42.1	5.6
184	1	1	14	1	14	2	67	3	20.7612	1	1	1	0	1	1	0	15.16	0.66	10.43	0.83	1.84	13	25	49	97.12	102.52	0.148	13	23.9	3.57	1.78	153	33	29.7	8.2
185	1	1	0	1	0	1	58	2	25.6489	1	0	1	0	1	1	0	5.69	0.72	12.92	1.01	2.27	20	55	143	46.176	1.73	1.64	15.6	27	2.63	1.66	68	27	26.4	12.6
186	0	0	2	0	2	1	80	2	22.8928	1	0	1	0	1	0	0	3.61	0.83	20.6	0.95	2.96	16	15	81	78.658	52.53	0.035	11.9	29.5	4.31	1.03	70	27	37.6	10.4
187	1	0	14	0	14	2	59	3	26.6667	1	1	1	0	0	1	0	4.19	1.26	5.61	1.44	2.24	11	12	192	24.201	32.6	0.141	10.7	30.2	4.91	2.6	95	80	22.2	4.9
188	0	0	6	0	6	1	65	2	23.9869	1	0	1	0	1	1	0	3.22	0.82	8.6	0.93	3.08	7	12	877	4.907	131.66	0.37	10.5	32.4	2.79	1.43	85	50	33.1	5.2
189	0	0	21	0	21	2	60	2	23.8751	0	0	1	0	0	1	0	2.05	0.1	17.4	0.8	0.79	11	10	154	31.375	64.02	0.468	11.9	28.7	2.24	1.38	67	20	28.1	11.1
190	0	0	6	0	6	2	65	2	27.7551	1	0	0	0	0	0	0	3.42	1.96	20.7	0.96	1.9	14	15	52	96.587	6.74	0.07	10.9	10.8	3.26	1.34	67	24	37	9.1
191	0	1	13	1	13	1	69	3	22.0386	1	0	0	0	0	1	0	16.83	0.41	10.7	0.57	4.82	21	31	39	67.035	2.96	12.24	11.7	30.6	4.42	1.79	101	34	31	4.6
192	0	0	2	0	2	2	73	3	21.0303	1	0	1	0	1	0	0	6.81	0.78	11.9	1.44	2.12	13	13	54	90.182	0.1	0.1	12	29.3	3.59	2.15	55	22	28	7.6
193	0	0	0	0	0	1	47	2	30.4218	1	0	1	0	1	0	0	5.61	0.55	12.02	1.42	3.28	40	34	58	98.462	105.89	1.05	38.2	29	2.16	0.98	127	74	32.3	2.8
194	0	0	0	0	0	1	51	2	22.1453	1	0	1	0	1	1	0	3.68	1.35	12.47	1.19	5.38	27	42	64	99.925	1.33	0.055	35.1	24.8	5.97	2.04	80	126.9	32.1	5.8
195	1	0	15	0	15	1	72	2	23.4375	0	1	1	0	1	0	0	4.22	1.08	12	1.03	2.63	88	50	89	74.249	15.35	0.084	11.3	28.4	4.38	2.23	34	70	32.7	7.3
196	0	0	9	0	9	1	80	2	23.5294	0	0	1	0	1	0	1	5.1	1	12.22	1.45	1.99	36	25	53	94.988	9.26	0.1	10.4	29.6	4.34	0.97	100	42	43.4	6.8
197	0	0	14	1	7	1	55	3	27.6817	1	0	0	0	1	0	0	4.85	0.9	13.14	1.07	1.53	79.6	21	75.6	31.599	159.82	0.095	11.2	25.5	2.8	3.22	89	12.6	28.2	21.7
198	1	0	14	0	14	1	78	2	27.7551	0	1	1	1	1	0	0	4.63	1.83	7.3	0.95	1.44	26	43	111	54.501	20.98	0.062	11	28.5	2.88	1.39	59	64	30.7	3.7
199	1	1	0	1	0	1	69	3	24.2215	1	1	1	1	0	0	1	4.13	0.22	17.9	0.79	1.28	25	33	49	105.982	57.63	2.24	13.2	26.7	2.41	1.14	170	121	32.1	33.2
200	1	0	0	0	0	2	52	2	24.974	0	0	0	0	0	0	0	5.09	2.63	12.84	0.79	1.92	49	29	81	102.019	87.6	0.1	13.2	31.2	2.94	1.56	72	15	0	8.9
201	1	0	15	0	15	1	66	2	19.5717	0	0	1	0	0	0	0	4.02	2.18	16.52	1.26	3.34	11	14	68	94.601	4.54	0.02	11.1	31.5	5.18	1.73	75	23	34	5.9
202	1	0	30	0	30	2	72	2	28.0428	1	0	1	0	1	0	0	4.39	0.95	5.61	1.1	1.79	39	16	54.4	11.96	173.74	0.07	12	25.8	4.98	1.05	78	23	0.12	9.7
203	0	0	0	0	0	1	65	3	23.2438	1	0	1	0	1	1	1	2.28	0.56	9.5	1.19	1.37	29	289	86.1	103.221	25.85	0.372	12.2	11.7	3.54	1.62	164	72	45.4	18
204	0	0	18	0	18	2	60	2	33.6485	0	0	0	1	1	0	1	6.75	1.15	26	0.61	1.67	16	35	103.1	11.486	213.1	0.04	54	25.4	4.19	2.14	75	37	25	6.8
205	1	1	0	1	0	1	79	2	29.3878	1	0	0	0	0	0	0	3.27	0.72	18.5	0.78	1.98	15	27	63.5	64.045	52.16	0.1	10.6	12.2	3.97	3.22	87.2	225	55.3	16.8
206	0	0	7	0	7	1	49	2	20.83	0	0	0	0	0	0	0	4.04	2.14	4.84	0.78	2.03	11	22	45	74.537	6.72	0.02	11.2	31.2	3.65	1.37	90	37	20	4.5
207	1	1	20	1	20	1	75	3	32.112	1	0	1	0	1	1	0	2.08	0.27	14.99	0.66	2.9	17	19	79	83.498	44.88	0.068	12.1	26.3	1.93	0.77	53	21	27.7	15.5
208	1	0	0	0	0	2	65	2	27.0416	0	0	1	0	0	0	1	6.07	0.8	19.42	1.05	1.64	14	33	50.5	134.373	2.98	0.054	16.7	26.6	3.38	3	63	38	25.5	9.2
209	1	0	0	0	0	2	60	2	29.0548	0	1	1	0	1	1	0	30.66	0.74	7.5	1.58	0.22	26	14	210	21.564	61	0.522	11.1	207.9	3.79	1.97	135	85	32.4	3.2
210	0	0	17	0	17	2	88	2	24.6548	0	0	1	0	1	0	0	2.83	1.46	7.25	1.1	3.43	18	17	52	109.915	27.4	0.05	12.8	33.9	5.14	0.92	55	11	33.4	8
211	0	0	11	0	11	1	69	2	23.4568	0	0	1	0	0	1	0	1.05	0.65	3.9	0.54	2.34	2	11	600	7.549	68.1	2.554	12.1	42.1	3.31	1.3	50	37	27.5	3.1
212	1	0	28	0	28	1	54	3	23.03	1	0	1	0	0	0	1	5.97	1.35	16.97	1.01	3.46	40	13	101	104.721	69.69	1.01	11.1	29	2.58	0.58	117	42	38.6	15.1
213	1	1	12	1	12	1	57	3	26.7094	1	1	1	0	0	1	0	14.05	0.16	8.9	1.39	1.5	9	31	309	18.319	221.98	100	9	29.2	3.55	1.31	62	22	29.1	5.3
214	0	0	30	0	30	2	73	2	26.1224	0	0	1	1	0	0	1	0.73	2.16	7.45	1.7	2.9	10.5	15.2	55	20.329	73.26	0.224	11.2	34.05	4.36	71.2	71	47.9	22	5
215	1	0	10	0	10	1	72	2	25.4694	1	1	1	0	0	0	0	4.44	1.38	10.68	1.06	1.86	25	20	131	46.529	10.48	0.02	12.1	31.2	6.08	1.51	63	24	35.7	4.81
216	0	0	14	0	14	1	74	2	30.0712	1	0	0	0	0	0	0	12.99	1.41	20.9	0.99	4.94	9	13	105	59.95	151.34	0.434	12.3	24.7	7.25	2.25	81	22	32.1	4.8
217	1	0	0	0	0	2	63	2	21.4844	1	0	1	0	0	0	0	2.05	0.26	6.4	2.4	1.83	6	10	190	94	36.99	2.81	10.6	27.1	3.91	1.03	50	14.2	38.4	14.5
218	1	0	13	0	13	1	80	3	25.9516	1	1	1	0	0	0	0	6.85	0.3	13.2	0.75	1.87	15	21	67	86.264	123.4	0.147	12.2	27.1	3.48	1.13	63	60	22.1	10
219	0	0	0	0	0	1	88	2	19.5312	0	0	0	0	0	0	0	2.59	0.65	11.97	0.67	0.94	10	19	53	21.997	36.83	0.02	11.5	15.2	2.77	1.72	123	199	62.9	7.9
220	0	1	1	1	1	1	73	3	22.0386	1	0	1	0	1	0	1	2.41	0.14	9.8	0.36	0.23	30	73	88	74.744	233.42	4.922	14.3	35.6	0.89	0.82	100	48	25.9	14.77
221	0	0	0	0	0	1	72	2	22.8571	0	0	1	0	1	0	0	4.22	1.96	10.29	0.85	1.64	21	28	74	7.726	202.1	0.11	11	27.2	4	2.57	60	44	34.6	7.1
222	0	0	13	0	13	1	67	2	23.03	1	0	0	0	1	1	0	10.18	0.27	14.4	0.82	2.47	14	26	187	31.34	274.57	0.079	11.8	27.4	4.33	2.46	132	26	25.6	4.69
223	0	0	8	0	8	2	55	2	27.3438	1	0	1	1	1	0	0	2.84	1.46	6.83	0.77	1.03	19	23	83	68.61	4.99	0.084	12	26	2.35	1.09	77	42	35.3	8.42
224	0	1	5	1	5	1	83	3	18.992	0	0	0	0	0	0	0	8.8	0.16	16.2	0.76	1.62	21	29	132	42.675	288.19	0.589	15.9	27.9	2.99	1.24	142	49	22.3	16.8
225	0	0	27	1	22	2	64	3	30.863	1	0	1	0	1	0	0	2.73	0.95	15.6	1.03	2.35	15	13	128.16	17.663	3.48	0.42	9.8	31.5	4.78	0.57	86	52	35.9	12.8
226	1	0	13	0	13	2	69	2	24.6914	0	1	1	0	0	0	0	3.38	1.89	10.43	1.11	1.58	16	16	64	85.148	0.96	0.034	24.4	35.6	3.23	1.56	90	27	46.2	12
227	0	0	0	0	0	2	88	2	21.9098	1	0	0	0	0	0	0	3.08	1.43	4.76	1.06	1.25	13	18	90.6	98.557	0.96	0.02	10.8	30.9	5.59	1.75	65	18	41.6	20.3
228	1	0	16	0	16	1	59	3	20.7476	1	1	1	0	1	0	0	8.8	0.93	14.6	0.93	2.82	14	16	111	62.283	12.4	0.11	11.5	31.1	4.54	1.95	64	30	30	3.7
229	0	0	17	1	11	1	73	3	22.9854	0	0	0	0	1	0	0	8.36	1.58	6.95	0.79	2.21	18	18	56	97.543	54.4	0.039	13.2	26.2	5.73	1.02	85	28	24.1	7.8
230	0	0	0	0	0	1	73	2	23.3234	0	0	0	0	0	1	1	9.43	0.64	7.21	0.79	1.77	12	37	136	80.638	84.87	2.95	12.3	30.5	3.18	1.52	88	32	39.7	9.6
231	0	1	0	1	0	1	84	2	26.3656	1	0	0	0	0	0	0	9.35	1.91	17.79	0.95	3.21	5	21	75	111.339	7.76	0.052	39.8	9.4	4.08	1.05	61	24	62.4	16.2
232	0	0	0	0	0	1	66	2	24.2215	1	0	1	0	1	1	0	2.32	0.89	15.7	1.05	1.93	16	19	212	27.119	79.9	0.077	10.2	11.8	3.17	1.65	92	27.7	25.2	5.66
233	0	0	12	0	12	1	87	3	28.3447	1	0	0	0	1	0	0	3.3	1.1	10.37	0.92	2	98	156	87	68.685	23.05	0.13	11.5	31.2	3.64	2.27	100	46	43.6	10.43
234	0	0	0	0	0	1	72	2	25.6489	0	0	1	1	1	1	0	6	1.08	15.2	0.52	3.82	13	25	185	30.655	46.6	0.64	10.4	33.7	5.85	0.96	66	37	28.8	8
235	0	1	16	1	13	2	21	3	25.4028	1	0	0	0	0	0	0	16.11	1.47	10.7	1.25	0.76	42	19	46	136.984	147.41	0.03	11.9	42.7	4.13	2.88	326	483	29.1	7.4
236	0	1	0	0	0	1	72	2	23.3887	1	0	1	0	1	1	0	2.11	1.78	10.1	0.76	1.4	17	18	1030	25.996	14.14	0.1	25	24.3	2.96	1	60	23	40.2	18.5
237	0	1	0	1	0	1	70	3	17.6327	1	0	1	0	1	0	0	4.95	0.47	9.12	0.82	1.72	14	19	70	102.773	18.91	2.14	30.4	27.7	7.02	0.97	86	33	43.6	6.4
238	0	0	26	0	26	1	64	2	24.2215	1	0	0	1	0	1	0	3.2	0.55	16.48	1.71	2.76	24.8	26	87	7.595	5	0.069	14	34.2	2.09	1.11	73	32	35.2	12.9
239	0	0	0	0	0	1	35	2	33.9506	1	0	0	1	0	0	0	2.71	1.97	3.6	0.9	2.81	41	20	136.38	109.971	42.44	0.05	11.3	29.5	1.76	0.79	77	20	36.2	17.2
240	0	1	2	1	2	1	86	3	20.0474	1	0	1	0	1	0	0	6.53	1.1	18.13	1.38	2.51	20	22	41	101.201	238.9	0.01	10.1	21.8	5.39	1.62	74	45	34.3	7.1
241	0	1	10	1	10	2	62	3	29.7442	1	0	1	0	1	1	0	8.55	0.48	23.3	0.17	0.24	39	60	533	6.896	79	0.09	14.4	25.7	1.64	2.32	85	23	26.9	7.1
242	0	0	1	0	1	2	71	3	24.0346	1	0	0	0	1	0	0	5.49	0.32	10.5	1.44	1.71	12	25	51	93.194	129.04	0.586	14.4	31.3	2.48	2.29	75	33	36	12.8
243	0	0	0	0	0	1	51	3	24.6755	1	0	0	1	1	0	0	5.86	1.02	6.73	1.43	2.76	7.8	22	56	69.63	224.32	0.16	12.9	26.8	6.86	0.88	66	54	29.9	16.09
244	1	0	1	0	1	1	71	2	22.3214	1	1	1	0	1	0	0	6.84	1.44	15.86	0.74	4.41	36	26	56.6	98.49	76.94	0.049	11	33	3.12	1.41	115	56	29.4	6.7
245	1	0	0	0	0	1	69	2	25.4028	0	0	0	0	0	0	0	6.4	0.48	9.84	0.78	4.78	17	51	43.9	289.17	1.71	4.39	33.9	11.6	4.33	1.72	79	10	39.4	6.9
246	0	0	0	0	0	1	81	3	27.0416	0	0	0	0	1	0	0	8.32	0.16	8.77	0.67	2.21	35	32	65	67.5	99.12	0.04	36.7	27	3.65	1.81	119	29	29.8	6.6
247	1	0	2	0	2	1	62	2	25.0995	0	0	1	0	0	0	1	7.86	2.19	10.2	1.73	2.49	14	13	52	108.638	18.48	0.03	15.2	39.18	3.96	0.86	67	20	36.1	5.3
248	0	0	10	0	10	2	66	2	27.8852	0	0	1	0	1	0	0	3.84	1.28	5.82	1.03	1.38	34	22	40	104.558	58.73	0.26	11.6	27.2	2.78	1.02	88	17	32.5	5.2
249	0	0	16	0	16	1	72	2	25.8806	1	0	1	1	0	0	0	2.82	0.91	11.9	1.09	0.35	9	18	61	94.837	44.74	0.052	11	30.8	4.57	0.74	94	36	35.8	8.8
250	0	0	4	0	4	1	72	3	21.2585	0	0	0	0	1	1	0	12.74	0.72	8.2	0.85	1.26	18	27	85	78.494	168.49	2.6	13.4	24.1	3.12	1.65	132	34	30.8	10.3
251	1	0	30	0	30	1	67	3	24.6755	1	0	0	1	0	0	0	3.56	1.62	5.63	0.94	3.67	12	37.5	59	9.927	14	0.093	10.3	33	6.83	0.97	62	22	55	15.8
252	0	0	3	0	3	2	28	2	18.0662	0	0	0	0	0	0	0	3.42	1.43	13.28	1.13	4.7	9	29.2	80.2	31.34	173.3	0.23	13.4	32.6	3.51	2.13	72	20	0.12	9.8
253	1	1	2	1	2	1	77	3	32.2831	1	1	0	0	1	0	0	10.28	0.89	8.8	0.82	3.6	17	26	82	79.15	125.38	0.38	12.6	25	5.07	1.63	90	56	29.4	13.7
254	1	0	4	0	4	1	73	2	29.0174	0	1	1	1	1	0	0	5	0.4	16.99	0.61	2.76	53	28	94	69.015	0.67	0.043	12.3	28.6	4.05	1.61	56	96	28.6	10.2
255	0	0	26	0	26	1	83	2	26.6097	0	0	1	1	0	1	0	4.66	1.14	8.8	0.99	3.07	11	14	48	74.747	67.1	0.0798	12.2	25.2	3.13	1.19	46	40	38	11.3
256	1	0	0	0	0	1	56	2	25.7117	0	0	0	1	0	0	0	2.44	0.24	10.3	0.62	2.9	9	57.1	68.9	15.425	129.23	0.04	16	37.38	3.55	1.61	82	33	64.5	10.1
257	0	0	1	0	1	1	86	2	24.2215	0	0	1	0	1	0	0	3.76	0.23	8.21	1.33	1.15	49	78	44	98.306	36.3	0.13	10.7	39	2.97	0.64	87	50	24.8	9.1
258	1	0	0	0	0	1	66	2	29.4118	0	0	0	0	0	0	0	6.28	1.13	12.33	0.96	3.61	11	12	77	78.153	2.7	0.898	15.2	31.2	2.86	1.73	103	32	30.2	26.7
259	1	1	6	1	6	1	80	2	24.977	0	0	0	0	0	0	0	9.62	1.64	15.41	0.85	2.98	14	36	74	82.811	3.34	0.506	17.2	38	5.39	0.53	64	20	29.8	19.7
260	0	0	8	1	5	1	68	3	27.6817	0	0	1	1	0	0	0	4.57	0.15	11.28	0.88	1.87	29	42	50	105.847	134.13	0.35	12	26.7	3.8	2.69	62	39	31	8.2
261	1	1	4	1	4	2	57	3	28.4005	0	0	0	1	0	0	0	4.27	0.25	15	0.48	0.85	111	188	36	115.31	42.1	0.38	11.5	22.7	1.97	1.67	72	36	21.1	16
262	0	0	0	0	0	1	51	2	26.6667	0	0	0	0	0	0	0	3.71	0.21	27.68	0.83	1.8	36	67	48	97.206	87.54	0.06	10	14	2.47	1.2	125	15	31.7	5.1
263	1	0	18	0	18	1	60	3	27.7778	0	0	1	0	1	1	0	3.21	0.4	14.28	1.87	1.7	10	10	160	39.75	149.74	0.163	12.4	27.6	1.35	2.22	72	72	24.9	2.9
264	0	0	30	0	30	2	61	2	21.4844	0	0	0	0	0	0	0	2.81	1.16	5.56	1.5	2.54	16	56.8	103	68.994	3.09	0.02	34.3	26.9	3.83	4.37	125	18	33.4	7.7
265	1	0	30	0	30	1	39	3	25.2493	0	0	0	0	0	0	0	5.15	1.52	14.4	0.94	1.3	32	37.5	91	73.769	21	0.2	11.4	39.18	3.64	2.74	48	13	31.2	10.8
266	1	0	9	0	9	2	80	2	20.8117	1	1	0	0	1	0	0	4.85	1.36	6.64	0.95	1.23	5	14	113	39.638	6.72	0.047	8.7	31.1	2.52	1.02	68	9	33	7.75
267	1	0	30	0	30	2	50	3	31.6406	0	0	0	1	0	1	0	7.49	1.07	4.93	0.72	2.61	16	25	46	80.27	18.4	0.51	12.3	11.6	4.38	1.85	59.5	13	68.7	2.8
268	0	1	4	1	4	1	83	3	27.6817	0	0	1	0	1	0	0	8.64	0.35	8.99	0.82	1.15	13	25	126	45.144	147.47	0.929	25.5	42.7	2.38	0.8	74	43	34	11.1
269	0	1	23	1	23	2	87	3	18.026	1	0	0	0	1	0	0	3.8	1.15	6.74	1.03	3.09	20	19	103.1	108.638	114.37	0.02	29.7	9.7	2.91	1.39	140.9	113	38.4	7.1
270	0	0	15	0	15	1	93	2	23.9995	1	0	1	0	1	0	0	3.51	0.58	11.2	0.96	1.31	6	20	108	50.703	5.08	0.032	16.5	31.3	2.54	0.8	56	28	33.3	8.4
271	1	1	28	1	28	1	75	3	23.03	0	0	1	0	1	0	0	3.48	0.79	5.3	0.87	2.81	10	15	63	38.205	31.86	0.078	11.1	23.4	2.04	1.55	69.2	12	64.4	6.4
272	0	0	30	0	30	1	95	2	23.5294	0	0	1	0	1	0	0	7.41	1.42	5.71	1.31	1.22	9	36	89.1	122.382	8.47	6.2	11.7	13.2	2.78	1.75	68	91	61.3	4.1
273	1	0	8	0	8	1	67	3	31.2213	0	0	1	1	0	0	0	5.58	0.95	9.8	1.13	2.9	53	37	55	102.498	7.74	0.032	10	25.9	4.43	1.94	44	20	27	4.5
274	1	0	30	0	30	1	60	2	32.3265	0	0	0	0	0	0	0	6.31	0.8	6.13	1.09	1.61	12.2	16	55	68.685	11.8	0.222	11.7	22.7	3.14	1.28	72	153	31.1	8.8
275	0	0	0	0	0	1	68	3	21.5451	0	0	1	0	1	1	0	2.45	0.78	9.13	0.93	2.48	5	17	486	9.808	3.49	0.111	15.8	33.6	6.85	1.8	70	48	28.2	13.5
276	0	0	4	0	4	2	59	3	28.0404	0	0	0	0	1	1	0	8.34	0.6	4.47	1.01	1.3	36	87	403	9.875	141.79	1.17	12	35.3	3.03	1.66	93	28	31.1	6.5
277	1	0	9	0	9	2	59	3	22.5896	0	1	1	1	1	1	0	7.44	1.32	15	0.71	1.62	28	43	216	20.989	219.58	4.129	11.1	26.9	3.01	2.41	97	63	24.4	5.7
278	0	0	0	0	0	1	72	2	19.0311	1	0	0	1	0	0	0	3.6	1.58	14.54	0.87	1.65	24	28	52	96.797	233.37	0.13	29.7	28.1	5.59	2.24	86	71.9	36.5	15.2
279	1	0	30	1	3	1	88	2	27.4587	0	0	1	0	0	1	0	0.23	1.93	7.7	0.75	1.8	80	17	86.8	66.204	58.9	0.05	42.3	26.6	3.75	1.23	43	18	41	14.5
280	0	1	0	1	0	1	62	2	25.6612	0	0	1	1	0	1	0	10.92	0.82	12	1.04	3.26	7	25	499	9.909	7.48	0.02	14.5	33	2.71	1.3	51	44	24.8	2.9
281	1	0	7	0	7	1	64	2	24.4141	1	0	0	0	1	0	0	16.99	0.63	14.7	0.9	1.47	1175	558	59	101.704	303.8	1.4	12.6	41.9	3.55	2.15	155	64	29.4	17.3
282	1	1	6	1	6	1	59	3	23.6614	0	1	0	0	0	1	0	8.05	0.5	22.2	0.91	2.41	21	35	182	34.256	79.9	0.99	11	32.6	4.31	2.27	73	24	33.2	9
283	1	0	4	0	4	1	68	3	27.4587	1	0	1	0	1	0	0	5.97	0.77	7.21	1.17	0.9	63	28	58	99.583	2.86	0.085	10.6	27.5	6.37	1.02	52	38	33.3	5.1
284	1	0	14	0	14	2	82	2	22.6003	1	1	1	0	1	0	0	4.77	1.23	5.43	0.72	2.48	16	17	68	72.224	96.25	0.049	11.6	30.5	3.85	1.54	52	15	37.4	13.42
285	0	0	30	0	30	1	89	3	30.6362	1	0	1	0	1	0	0	8.01	0.7	14	0.78	2.7	18	23	309	77.769	9.1	0.033	10.4	30.1	4.21	4.33	60	38	38.9	11
286	0	0	1	0	1	1	77	2	22.5896	1	0	1	1	1	0	0	4.84	2.41	4.9	1.07	1.88	58	25	69	87.042	2.92	0.04	9.5	22.4	2.66	0.8	76	73	33	10.15
287	1	0	19	1	12	2	57	3	23.4075	0	1	0	0	0	0	1	9.39	1.82	7.9	0.9	1.26	16	20	34	117.499	98.13	0.398	12	31.6	3.48	1.45	90	32	22.5	7.5
288	0	0	9	0	9	2	59	2	31.6337	1	0	0	1	0	1	0	2.44	0.45	5.2	1.1	1.38	18	24	171	27.839	78.61	0.27	13.4	39	2.95	0.86	51	39	37.9	6.3
289	1	0	12	0	12	2	58	2	24.977	0	1	0	0	0	0	0	6.17	1.29	15.32	1.31	2.73	25	18	48	104.162	22.71	0.034	11.2	24.9	3.61	1.05	87	30	36.2	6.8
290	0	0	0	0	0	1	55	2	25.9516	0	0	0	1	0	0	0	2.67	1.55	12.54	1.36	4.7	157	122	66	103.462	8.61	0.056	10.6	21.9	6.85	1.31	88	96	40.8	6.52
291	0	0	30	0	30	2	79	2	22.9854	1	0	1	1	0	0	0	4.84	2.49	9.7	1.09	2.2	13	32.4	60	106.474	25.31	0.048	11	10.8	6.18	1.84	66	17	25.4	2.6
292	1	0	0	0	0	1	59	2	28.3447	0	0	1	0	1	0	0	4.46	1.77	5.09	0.68	1.88	148	30	62	103.214	1.09	0.038	11.5	26.7	4.22	2.01	57	68	32.9	9.2
293	0	0	14	0	14	1	47	3	24.5675	1	0	0	1	0	0	0	7.52	1.66	4.98	1.01	1.91	33	38	70	42.976	6.47	0.06	34.2	32.7	5.56	0.6	78	25	24.3	23
294	0	0	19	0	19	1	58	3	22.4913	1	0	0	0	0	0	0	4.59	1.51	14.31	1.11	4.08	19	11	36	129.963	70.9	0.73	12.9	29.7	3.55	3.49	77	32	30.8	6.6
295	1	0	30	0	30	1	75	2	26.1224	1	0	0	0	0	0	0	10.02	0.52	6.99	0.99	3.15	14.2	30	93	95.072	9.39	0.41	10.9	29.6	5.21	1.97	50	17.1	36.7	12.7
296	1	0	8	0	8	1	59	2	28.7317	1	1	1	0	1	1	0	3.4	0.81	5.93	0.75	2.86	45	53	495	10.218	10.94	1.04	9.8	29.3	2.25	1.74	104	212	23.2	3.4
297	1	1	9	1	9	1	81	3	28.959	0	1	1	0	1	0	0	8.79	0.3	13.66	0.84	1.28	54	41	64	87.288	217.01	0.11	16.5	38.4	2.58	0.84	82	75	24.1	31.6
298	1	0	17	1	5	1	80	3	25.0593	0	1	1	0	0	0	0	6.92	0.66	4.81	0.62	1.57	36	34	47.6	99.28	66.28	0.061	14.2	33.1	2.97	1.51	78	41	29	10.8
299	1	0	0	0	0	1	75	2	24.1633	0	0	0	0	1	0	0	25.65	1.23	9.41	1.46	2.48	9	16	102.26	93.442	13.9	0.044	11.6	33	3.31	0.85	59	43	32.6	9.6
300	1	0	13	0	13	1	71	2	25.6489	0	1	1	1	1	0	0	5.58	1.42	9.2	0.74	1.95	27	20	48	105.393	2.17	0.042	10.5	32	3.27	1.69	60	38	32.6	5.9
301	1	0	11	0	11	1	73	2	31.1111	0	0	0	0	1	0	0	1.78	0.48	17.2	0.79	2.33	22	32	72	87.97	32.8	0.25	10.8	28.3	3.57	0.8	83	36	27.3	8.9
302	1	0	30	0	30	1	65	3	17.5781	0	0	0	1	0	0	0	10.38	1.08	4.2	1.01	2.87	16.4	22	59	106.082	88.17	0.317	15.2	37.5	1.3	1.27	68	24	61.3	3.7
303	0	0	8	0	8	1	60	3	26.1224	0	0	0	0	0	0	0	8.52	0.89	13.1	1.02	2.75	28	13	53	109.316	166.54	0.1	14.3	26	4.05	1.1	86	61	29.3	6.6
304	1	1	12	1	6	2	85	3	22.3081	0	0	1	0	0	0	0	6.98	0.47	10.2	1.4	2.48	19	38	48	86.167	250.02	0.11	12.2	28.4	4.56	0.63	80	14	36.2	11.6
305	1	0	30	0	30	1	58	2	25.9516	0	0	0	1	0	0	0	2.99	0.19	7.13	0.83	0.56	20	45	74	51.159	91.97	1.63	37.2	67.35	4.46	0.42	75	18	38	20.1
306	0	0	3	0	3	1	75	3	20.2812	1	0	0	0	0	0	0	11.2	0.6	4.15	0.97	2.44	18	20	46	104.281	60.59	0.17	14.2	34.2	2.99	1.9	49	22	29.6	26.4
307	1	0	30	0	30	1	66	2	26.4463	0	0	0	0	0	0	0	2.37	2.12	23.11	0.6	0.23	38	20	43	100.132	1.34	0.03	13.2	29.9	3.75	1.22	91	209.1	39	16
308	0	0	16	0	16	2	58	3	33.2031	1	0	1	0	0	0	0	3.72	0.79	7.6	0.73	2.76	32	41	51	102.105	37.53	0.045	11.4	26.3	3.96	1.29	48	25	26.6	10.6
309	1	0	30	0	30	1	41	2	27.8852	1	0	0	1	0	0	0	2.46	2.09	7.49	0.8	1.95	206	12	122	91.336	28.69	1.137	12.3	39	4.15	0.89	91	11	57.1	5.7
310	1	0	9	0	9	1	57	2	32.4074	0	1	0	1	0	0	0	3.55	0.55	9.16	0.87	2.1	31	28	66	102.019	88.49	0.122	12.2	27.5	3.77	1.55	76	168	36.8	19.14
311	0	0	14	0	14	1	92	2	24.1517	1	0	1	0	0	0	0	8.83	0.36	8.1	1	1.5	20	44	129	41.19	41.51	10.14	12	30.7	4.99	1.37	85	30	33.8	14
312	1	0	30	0	30	1	63	2	20.5714	0	0	0	1	1	0	0	4.75	0.81	8.95	1.29	1.62	12.4	42	59.1	96.797	20.37	0.126	12.6	35.4	2.6	0.6	67	10	35	5.5
313	0	0	30	0	30	1	72	3	28.3447	1	0	1	1	0	0	0	6.39	0.51	8.74	0.71	2.87	15	23	42	72.52	38	0.031	11.1	28.2	3.59	3.42	74	32	34.8	18.1
314	1	0	18	0	18	2	69	2	27.3438	1	1	1	0	1	0	0	4.25	1.12	6.66	0.72	3.06	48	57	81	64.045	35.74	0.083	14.4	33.1	5.49	4.55	123	257	34.6	5.9
315	0	0	11	0	11	2	79	3	21.83	0	0	1	0	0	0	0	6.02	0.35	21	0.74	2.25	10	21	64	79.372	80.52	0.095	13.2	30.1	3.5	1.07	43	83	33.9	12.3
316	1	0	30	1	27	1	74	3	28.0428	0	0	0	0	0	0	0	5.17	1.18	13.06	0.74	1.51	63	26	171.2	94.888	141.69	0.035	11.1	0	3.96	0.89	62	100	45.4	10.5
317	1	0	20	0	20	2	51	3	34.5473	0	1	0	0	0	0	0	4.9	2.11	8.29	1.23	3.24	41	23	53	105.903	17.61	0.043	10.8	25.8	5.16	1.02	68	29	32.5	3.4
318	1	1	0	1	0	1	73	3	22.6474	1	1	1	0	0	0	0	11.83	2.2	14.1	1.2	2.57	221	40	206.85	68.13	148.54	0.052	11.4	43.4	2.61	1.31	80	32	42.6	22.7
319	1	0	14	0	14	2	70	2	31.25	0	1	0	0	0	0	0	3.02	1.58	9.1	1.39	1.99	21	11	60	88.965	3.41	0.02	10.9	26.8	4.14	1.64	58	19	34.3	6.3
320	1	1	5	1	5	2	82	3	42.449	1	1	1	0	1	0	0	7.83	0.45	16.4	1.09	1.41	16	81	40	93.442	161.49	1.43	11.1	27.4	3.21	1.14	77	11	26.6	7.8
321	1	0	0	0	0	1	72	2	22.0386	1	1	1	0	0	0	0	1.77	1.8	5.4	0.91	2.8	18	18	59.1	105.24	145	0.058	30.2	28	3.19	0.58	73	58	37.3	18.7
322	0	0	2	0	2	1	64	3	22.8571	0	0	1	0	0	0	0	6.74	0.15	17.9	1.01	2.31	17	12	49	109.771	41.41	0.025	13	24.4	3.36	1.19	87	27	31	13.9
323	1	0	12	0	12	2	70	3	25.2493	0	0	0	0	1	0	0	4.66	0.66	5.38	0.83	2.5	20	24	31	110.553	8.34	0.098	54	27.5	2.64	0.86	86	12	27.4	4.4
324	0	0	0	0	0	1	69	3	24.4898	1	0	1	0	0	0	0	3.63	1.07	6.73	1.02	0.77	9	17	66.17	83.244	5	0.055	11.7	10.8	3.15	0.89	85	237	43.1	6.82
325	1	0	30	0	30	1	64	3	26.2596	0	0	1	0	1	0	0	2.94	1.94	6.33	1.53	3.89	16	14	88.7	89.101	70.75	0.072	54	27.7	4.61	2.15	46	77	26.2	4.7
326	0	0	8	0	8	1	82	2	29.2969	0	0	1	0	1	0	0	3.8	1.09	13.7	0.93	2.64	11	21	51	95.155	181.39	0.066	11	35	3.93	0.85	67	41	34.6	5.3
327	1	1	0	1	0	1	80	3	21.9713	0	1	1	0	0	0	0	19.02	0.68	19.5	0.78	1.61	32	81	107	56.179	115.4	0.42	17	27.6	2.26	0.51	173	21	27.6	10.9
328	1	0	10	0	10	2	81	2	24.6548	0	1	0	0	1	0	0	2.93	1.18	5.64	0.93	1.19	10	18	70	70.228	30.06	0.04	13	30.7	2.71	0.92	36	5	36.3	7.95
329	1	1	16	1	1	1	62	3	28.0863	0	1	0	1	1	0	0	6.8	1.66	8.9	0.69	2.73	81	23	50	110.403	13.39	0.05	11.1	25.5	4.5	1.63	178	302	34.8	5.06
330	1	0	30	1	29	1	83	3	24.4444	0	0	1	0	1	0	0	6.15	0.19	7.05	0.87	3.4	18	24.7	40	102.738	113.25	0.798	11.5	25.2	4.77	1.5	80	53	22.2	5.5
331	0	0	8	0	8	2	80	2	22.1003	1	0	0	0	0	0	0	2.23	0.42	5.5	1.04	2.92	6	23	60	82.93	7.65	0.052	11.5	28.3	4.15	0.67	37	9	38.1	4.1
332	1	0	6	0	6	1	72	2	27.7778	1	0	0	1	1	0	0	5.38	0.38	4.7	1.22	3.58	56	16	59	96.146	83.69	0.062	10.6	36	5.21	2.61	54	104	32.9	8.1
333	1	0	18	0	18	2	59	2	22.0317	0	1	0	1	0	0	0	8.49	0.43	10.8	0.76	4.15	71	55	61	30.859	227.9	0.37	13.6	29.1	2.84	1.87	128	61	21.5	5.6
334	0	0	5	0	5	1	88	2	28.0863	1	0	1	1	0	0	0	3.31	1.19	11.4	1.09	2.79	92	68	66	82.055	8.23	0.077	13.6	29.9	4.64	0.82	84	113	32.4	11.33
335	0	0	10	0	10	2	73	2	20.0288	1	0	1	0	1	0	0	1.9	2.54	8.88	1.22	3.68	12	15	66	79.765	0.58	0.072	11.6	26.6	5.59	1.55	87	22	40.3	7.9
336	1	0	11	0	11	1	60	3	31.8878	0	1	1	1	1	0	0	7.68	0.83	6.3	0.84	1.39	131	182	95	74.653	14.71	0.174	9.8	26.8	2.96	1.38	73	134	36.7	6.2
337	1	0	26	0	26	1	55	2	22.4913	0	1	1	0	0	1	0	2.99	0.24	24.5	0.5	3.26	43	28	526	9.766	41.67	0.339	14.2	36.2	4.34	1.28	144	110	29	3.7
338	0	1	11	1	8	1	70	3	27.6817	1	0	1	0	1	0	0	8.06	0.2	24.1	1.03	1.38	26	11	97	67.858	13.7	0.061	11.9	26.1	3.42	1.68	91	69	31.6	13.1
339	1	1	28	1	5	1	64	3	26.2976	0	1	1	0	1	1	0	3.22	0.58	16.01	1.23	2.96	15	26	182.5	32.96	4.42	0.08	11.2	27.2	5.54	3.28	55	46	41.5	8.9
340	0	0	8	0	8	2	58	3	28.2284	1	0	1	1	0	0	0	5.48	1.67	5.8	0.79	2.32	25	22	61	96.264	5.14	0.227	9.6	11.6	4.1	1.31	44	29	32.9	9.74
341	1	0	8	0	8	1	72	2	22.2291	0	1	0	0	1	0	0	4.45	1.24	24.5	0.92	1.98	19	22	78	85.723	10.19	0.02	11.9	24.4	3.33	1.17	85	53	26.8	10.2
342	1	0	30	0	30	1	68	2	22.9854	1	0	0	0	0	0	0	3.01	1.67	7.91	0.82	2.42	6	28	314.9	68.687	143.42	0.1	12.2	28	4.37	1.91	51	135	28.3	10.3
343	1	0	30	0	30	1	72	2	22.0317	0	0	1	1	1	1	0	4.37	1.55	11.44	1.02	1.98	16	12	87	9.495	0.98	0.078	12.8	31.1	3.29	0.66	62	65	56.6	10.3
344	0	0	24	0	24	1	43	2	24.7252	1	0	1	0	1	0	0	9	1.78	10.1	0.8	1.86	10	21	153	47.281	3.28	0.045	10.5	28.9	3.18	1.43	93	33	32.4	6.1
345	1	1	6	1	6	1	67	3	23.4375	0	1	0	0	1	1	0	7.43	0.33	14	0.87	2.01	30	39	78	88.788	117.21	0.529	11.6	23	3.6	1.78	101	78	31.3	7.3
346	0	0	2	0	2	1	60	2	24.8016	1	0	0	0	0	0	0	6.43	1.29	6.09	0.72	2.98	38	28	44	118.005	88.59	0.093	14.1	30.2	3.91	0.85	57	24	35.4	5.7
347	0	0	15	0	15	1	66	3	27.8867	1	0	0	0	0	0	0	12.03	0.4	17.5	0.91	3.03	56	29	53	104.804	132.38	1.01	14.4	28.5	3.19	0.76	78	32	30.3	11.8
348	0	0	30	0	30	1	71	2	26.4236	0	0	1	0	1	0	0	7.19	0.49	6.92	0.82	1.91	18.8	42	76.9	13.155	17.4	0.04	17.9	29.6	4.42	2.93	75	49	42.3	7.1
349	0	1	15	1	4	2	75	3	19.5312	1	0	1	0	1	0	0	2.86	0.69	14.8	1.16	2.5	16	18	70	73.252	136.43	0.313	11.4	27.9	4.24	1.64	54	56	26.6	6.4
350	1	0	13	0	13	1	74	2	27.7551	1	1	1	0	1	0	0	6.92	0.88	12.2	0.62	2.04	34	26	80	83.285	80.46	0.139	13.6	28.7	4.29	4.06	63	29	30	37.1
351	1	0	30	0	30	2	72	3	27.7671	0	0	1	0	1	0	0	5.53	0.53	9.88	1.6	2.68	20	39	78	48.617	124.89	0.87	10.6	0	4.78	0.59	133	27	21.9	19.1
352	0	0	7	0	7	1	59	2	27.7551	0	0	1	1	0	0	0	5.44	2.1	8.1	0.78	2.01	15	14	60	104.614	6.23	0.049	11.7	28.4	3.07	1.23	71	18	30.5	10.3
353	0	0	20	0	20	1	76	2	19.1327	0	0	0	0	0	0	0	10.51	0.87	8.39	0.88	2.04	49	22	60	92.838	76.95	0.042	11.7	30.3	3.49	0.57	78	68	27.1	6.4
354	1	0	7	1	3	1	78	3	21.4844	0	0	0	0	0	0	0	6.71	1.22	6.45	0.8	2.31	38	12	51	97.867	1.68	0.01	10.5	26.3	4.55	0.59	79	101	30.1	7.6
355	1	0	30	0	30	2	73	2	51.0734	0	0	1	1	0	0	0	2.98	1.2	7.6	0.36	1.77	123	27	60	5.584	100.72	0.1	11.2	22.2	3	1.51	106	126.4	33.6	10
356	1	0	4	0	4	1	71	2	25.0593	0	1	1	0	1	1	0	6.19	2.05	7.66	1.05	1.94	46	23	135	45.184	13.16	0.065	10.6	27.3	3.65	1.3	68	78	32.7	5.5
357	0	0	12	0	12	1	86	3	23.939	0	0	1	1	1	0	0	3.96	1.04	18.47	0.67	3.25	25	35	65	83.74	40.07	0.05	12.4	25.2	4.55	1.58	64	46	23.6	6.3
358	0	0	6	0	6	2	88	2	23.4375	0	0	0	0	0	0	0	2.74	0.82	24.9	1.08	3.09	21	31	50	83.244	105.61	0.071	10.6	27.1	4.95	2.61	76	63	31.5	7.8
359	1	0	9	0	9	1	48	2	19.487	0	1	1	0	1	0	0	7.3	0.62	10.1	0.8	2.99	64	34	64	110.06	12.63	0.05	11.1	30.8	5.02	4.16	63	88	39.2	7.2
360	1	0	6	0	6	2	74	2	26.5625	0	1	1	1	1	1	0	6.06	0.6	13.6	1.1	1.18	29	68	82	60.924	167.47	0.251	13	33.7	4.13	1.31	127	69	31.9	6.4
361	1	0	12	0	12	1	67	2	27.1178	0	1	1	1	1	0	0	2.14	0.98	18.5	0.82	1.73	59	44	55	102.498	87.13	0.068	11.8	25.6	3.17	0.75	60	88	32.5	8.6
362	0	0	5	0	5	1	87	3	25.2994	0	0	0	0	0	0	0	2.56	0.6	6.8	0.55	0.98	9	26.5	91	70.505	2.83	0.034	13.9	32.7	1.78	0.65	57	33	37.4	11.4
363	0	0	11	0	11	1	73	2	22.8624	1	0	0	1	0	0	0	5.83	0.33	17.88	0.36	3.34	19	25	101	63.275	17.14	0.053	11.2	29.3	3.72	1.04	70	23	28.9	8
364	1	0	30	0	30	1	61	2	22.3863	0	0	0	1	0	0	0	13.85	0.99	5.55	0.88	1.7	14	39.3	61.5	125.339	28.15	0.02	10.9	30.3	3.39	1.38	117	17	29.8	8.6
365	1	0	8	0	8	2	76	2	27.0842	0	1	0	0	0	0	0	4.63	0.45	18.2	1.1	4.14	13	12	60	85.293	16.26	0.026	11.9	29.3	5.37	3.42	58	40	24.9	9.4
366	0	1	1	1	1	1	74	3	22.4766	1	0	1	0	1	0	0	9.62	1.13	13.6	0.88	1.05	13	32	94	68.532	0.91	0.1	11.5	25.3	4.91	2.79	51	19	31.7	5.3
367	1	0	14	0	14	2	80	3	19.5312	0	1	0	0	0	0	0	4.02	0.47	10.5	1.18	3.74	26	15	29	105.34	5.54	0.057	11	25.9	5.06	1.22	59	31	29	4.8
368	1	0	4	0	4	1	74	3	27.0416	0	1	0	1	1	1	0	14.03	0.61	19	0.61	2.26	32	23	75	85.901	287.23	0.201	13.6	28.2	4.05	2.11	119	91	29.2	48
369	1	0	8	0	8	2	73	2	28.441	0	1	1	0	1	0	0	5.04	0.86	5.68	1.25	4.46	12	14	42	97.955	46.21	0.03	11.2	23.7	6.37	2.34	71	31	30.1	7.2
370	1	1	13	1	13	2	75	3	20.0155	0	1	1	1	1	1	0	10	0.59	7.25	0.93	1.57	86	62	83	59.618	244.98	0.229	11.4	26.8	3.31	1.46	94	39	24.7	11.4
371	1	0	16	0	16	2	67	3	22.719	0	1	0	1	0	1	0	5.18	1.61	9.92	1.18	2.69	30	38	47	98.46	11.44	0.2	11.9	30.2	4.56	2	67	45	35.2	9.9
372	1	0	16	0	16	1	41	3	42.449	0	1	1	0	0	1	0	4.78	0.73	8.6	1.05	2.77	14	19	714.8	7.44	48.73	0.543	11.5	32.3	5.04	2.97	88	29	23.8	4.2
373	1	0	8	0	8	2	71	2	29.1363	0	1	1	0	0	0	0	6.08	0.84	5.2	0.82	2.06	13	16	79	65.09	16.05	0.05	12	29.8	4.14	1.88	62	60	36.3	3.8
374	1	0	5	0	5	2	83	3	23.1405	0	1	0	0	1	0	0	5.87	2.66	10.8	0.72	2.82	15	15	52	85.115	44.16	0.114	11.6	27.2	4.28	1.6	68	19	27.4	6.1
375	1	0	5	0	5	1	63	2	21.7738	0	1	1	0	1	1	0	8.32	0.43	14.4	0.62	2.05	13	22	282	19.616	226.08	0.34	14.6	38.9	3.66	1.37	90	43	26.7	4.05
376	1	0	9	0	9	1	75	2	14.6605	1	1	0	0	0	0	0	10.45	0.68	14.1	0.91	2.58	23	21	66	89.901	68.9	0.046	11.6	27.3	3.84	0.67	77	72	24.9	7.5
377	1	0	3	0	3	1	67	3	27.4406	0	0	1	0	0	0	0	3.36	0.96	18.4	1.14	2.46	17	9	78	88.788	4.17	0.034	10.3	25.1	3.21	1.19	86	45	36.9	5.9
378	0	0	18	0	18	1	71	2	25.9516	0	0	1	1	1	0	0	7.31	0.33	15.8	1.2	2.15	47	31	57	98.206	22.87	0.032	10.6	28.2	3.6	1	103	55	34.5	7.8
379	1	0	16	0	16	1	64	2	23.6614	0	1	1	0	1	0	0	4.25	0.54	24.39	0.98	1.07	19	12	52	107.122	22.28	0.035	10.5	27	2.66	1.08	85	39	36.1	5.3
380	1	0	1	0	1	2	56	2	24.1672	0	1	0	0	1	0	0	2.65	0.61	5.78	0.79	1.78	12	13	56	100.412	3.54	0.042	14.6	33.2	2.93	0.82	65	19	38.9	5.3
381	1	0	5	0	5	2	55	2	28.8415	0	1	0	0	0	0	0	3.6	0.6	19	1.1	1.09	63	17	66.2	82.93	16.71	0.37	12.4	33.1	4.36	1.02	71	43	38.6	10.8
382	1	0	12	0	12	2	86	2	28.7317	0	1	1	1	1	0	0	5.69	1.12	12.13	0.77	1.17	26	28	72	65.534	105.28	0.257	12.5	28.3	2.42	1.1	54	59	29.2	6.3
383	0	0	8	0	8	2	65	3	23.9334	0	0	1	0	0	0	0	4.46	7.22	9.4	0.57	2.2	6	15	77	70.029	88.39	0.444	12.1	25.3	3.78	1.85	40	10	29.2	4.7
384	1	0	2	0	2	2	67	3	28.0277	0	1	1	1	1	1	0	11.49	0.66	20.1	0.8	3.02	23	42	51	95.85	129.71	0.182	12.6	24.8	4.93	1.7	101	30	22.4	8.8
385	1	0	19	0	19	1	66	3	26.4463	0	1	0	0	0	0	0	5.05	0.41	9.7	1.25	1.43	45	28	51	106.474	26.13	0.116	12.3	23.1	2.91	0.84	82	24	38	8.9
386	0	1	6	1	6	1	78	3	14.8438	0	0	0	0	0	1	0	7.42	0.65	13.7	0.57	2.3	11	21	45	103.03	114.37	0.174	13.6	30.1	3.68	1.83	78	42	24.9	14.6
387	1	0	3	0	3	1	70	2	18.5901	0	1	0	0	1	0	0	3.2	2.01	5.39	0.71	2.45	12	15	61	96.179	1.14	0.021	11.6	28.8	3.4	1.45	49	15	33.9	13.5
388	1	0	12	0	12	1	69	2	25.9516	0	1	0	1	0	0	0	5.31	0.51	10.8	0.99	2.7	12	9	59	98.193	35.57	0.033	13.4	26.9	4	0.92	50	24	33.4	8.9
389	1	0	14	0	14	2	85	2	24.0346	0	1	1	0	1	0	0	4.58	1.15	8.44	0.6	1.14	15	18	65	74.683	36.47	0.043	11.7	25.5	2.06	0.86	62	18	31	10.7
390	0	0	10	0	10	2	65	2	31.2213	1	0	0	0	0	0	0	3.19	0.93	13.03	0.84	3.04	15	19	46	100.563	89.36	0.034	12.1	35.7	5.14	1.59	67	19	39.7	5.66
391	0	0	12	0	12	2	75	3	27.3438	0	0	1	0	1	0	0	6.42	0.81	24.8	1.21	1.76	13	18	84	58.761	134.94	0.097	12.2	28.6	3.22	0.89	76	17	39.5	14.49
392	0	1	5	1	4	1	78	3	21.847	0	0	0	0	0	0	0	4.21	0.22	16.6	0.96	2.04	25	40	144	39.787	167	0.63	10.5	29.4	3.28	0.77	49	28	26.6	15.7
393	1	0	6	0	6	2	64	2	31.2175	0	1	1	0	0	0	0	4.17	1.02	11.09	0.72	2.56	27	40	45	102.006	32.96	0.548	10.8	28.4	4.17	2.43	62	32	33.6	8
394	1	0	10	0	10	1	65	2	25.8806	0	0	0	0	1	0	0	6.64	2.79	7.77	0.83	1.72	30	23	56	103.181	0.77	0.176	10.3	23.9	4.6	4.57	67	27	39.5	5.26
395	0	0	9	0	9	2	80	2	22.571	0	0	0	1	0	0	0	3.78	0.71	16.41	1.52	3.2	16	21	36	98.107	1.9	0.2	12.1	37.4	5.1	0.89	54	22	35.5	4.8
396	0	0	0	0	0	1	84	2	21.4533	1	0	0	0	0	0	0	7.73	1.29	12.59	0.88	4.13	16	62	52	9.319	13.87	0.183	13	22.7	3.69	1.88	58	27	65.1	4.8
397	1	0	9	0	9	2	84	2	19.9219	1	1	1	0	0	0	0	8.17	0.84	16.45	0.87	1.48	15	24	61	80.195	139.31	0.271	11.1	24.9	3.46	3.32	50	39	32.6	9.7
398	0	0	5	0	5	1	87	3	25.3906	1	0	1	0	0	0	0	6.86	0.68	6.5	1.06	1.51	13	16	111	51.162	16.62	0.046	11.4	25.7	3.09	1.14	68	22	35.9	10.7
399	0	1	8	1	5	1	70	3	27.6817	0	0	1	1	1	0	0	5.85	0.69	16.3	1.53	0.8	26	56	87	77.398	378.71	6.02	11.3	29.2	3.12	2.06	128	90	30.2	9.9
400	1	1	15	1	15	2	66	2	22.8571	1	1	0	0	1	0	0	6.32	0.92	5.1	0.76	4.4	26	31	51	96.526	213.96	0.25	12.2	23.4	2.51	2.77	90	53	25.2	11.4
401	1	1	12	1	4	1	74	3	29.0612	0	0	0	0	0	1	0	11.76	0.62	14.17	0.8	2.35	21	22	120	51.012	104.18	0.245	13.5	29.4	3.81	1.89	77	68	25.5	7.2
402	1	0	17	0	17	1	77	3	26.6896	0	1	0	0	1	0	0	8.89	0.45	12.66	0.63	1.25	26	26	77	83.205	79.01	0.115	12.5	28.8	2.46	1.85	47	33	30.1	11.1
403	0	0	2	0	2	1	81	2	22.0317	0	0	0	0	0	1	0	5.01	0.98	8.41	0.71	2.78	14	18	74	82.232	124.27	0.062	12.2	34.5	3.96	1.02	62	29	25.9	7.5
404	1	0	16	0	16	2	74	2	26.3702	0	1	1	0	1	0	0	4.8	0.55	9.12	0.65	2.49	46	58	74	68.975	169.01	0.125	10.4	29	3.87	1.46	69	70	28.1	5
405	1	0	12	0	12	2	66	3	29.1363	0	1	0	1	0	0	0	5.52	0.55	17.6	1.38	1.64	36	14	41	103.712	5.54	0.053	11.2	29.6	3.86	1.58	76	35	30.4	4.8
406	0	0	4	0	4	1	65	2	26.2773	0	0	1	0	0	0	0	4.7	1.7	6.25	0.88	2.78	53	43	61.5	99.28	2.98	0.037	10.2	28.8	4.25	1.72	43	37	30.8	5.2
407	1	0	14	0	14	2	48	2	28.0404	1	1	1	0	0	1	0	5.77	0.88	6.72	0.76	1.44	14	14	31	129.029	34.8	0.025	13.5	29.5	2.53	0.9	42	12	46.4	7.6
408	1	0	10	0	10	1	67	2	30.2436	1	1	0	0	1	0	0	4.84	1.26	10.77	0.91	1.42	27	20	98	68.449	123.72	0.048	11	27.7	3.23	2.27	71	66	36.3	15.8
409	0	0	10	0	10	1	73	2	27.3438	1	0	1	0	0	0	0	8.58	1.5	8.73	1.2	1.29	25	17	101	63.275	33.82	0.03	11.5	23.2	4.62	1.07	54	17	32.9	4.8
410	1	0	24	0	24	1	90	3	22.8164	1	1	1	0	1	1	0	7.36	0.24	10.5	1.25	1.57	76	107	99.2	57.39	30.78	0.749	11.2	29.4	3.16	1.17	131	77	22.2	5.6
411	0	0	15	0	15	1	75	2	26.3672	1	0	1	0	0	0	0	6.72	0.93	5.53	0.88	1.59	20	43	80	82.702	167	0.3773	11.9	27.9	3.25	1.57	65	126	34.6	7
412	1	1	8	1	8	1	76	3	19.052	0	1	1	1	0	1	0	9.91	0.26	13.3	0.39	0.16	29	31	299	16.681	279.26	27.98	13.6	42.2	0.91	0.93	75	56	22.2	20.3
413	1	0	17	0	17	2	63	2	19.5312	0	1	0	1	1	1	0	5.22	0.14	16.2	1.38	2.02	20	37	41	105.92	146.33	0.119	11.7	29.6	3.75	0.9	70	50	28.1	5.4
414	0	1	0	1	0	1	59	3	27.3438	0	0	0	0	1	1	0	5.75	1.26	15	0.54	1.54	9.7	14.4	77	102.498	7.6	0.17	30.6	30	4.98	0.74	21	21	38.9	5.6
415	0	0	5	0	5	2	75	2	24.4898	0	0	0	0	1	0	0	3.72	3.45	6.9	0.8	1.23	11	18	57	87.356	1.11	0.1	11.5	27.2	2.14	1.78	81	15	39.7	7.9
416	0	0	9	0	9	2	43	2	29.1363	1	0	1	1	0	0	0	1.4	1.7	6.4	1.49	1.7	20	17	53	112.025	20.55	0.1	11.8	31.8	5.46	5.1	68	42	41.8	9.4
417	1	0	3	0	3	2	72	2	25.3906	0	1	1	0	0	0	0	1.1	1.2	5.02	2.22	1.76	37	38	49	93.768	14.66	0.044	12	32.4	4.79	0.87	63	20	38.8	5.9
418	0	0	10	0	10	2	84	2	23.0546	1	0	1	1	0	0	0	2.46	0.63	9.2	1.77	2.25	30	31	59	81.079	39.87	0.057	11.2	30	4.18	0.89	32	21	34.4	6.3
419	1	0	22	0	22	1	75	2	19.7777	1	1	1	1	0	0	0	7.74	0.51	20.5	1.41	1.03	41	41	102	61.653	218.02	1.59	11.9	29.3	2.82	0.82	52	76	25.6	18.5
420	0	0	5	0	5	1	55	3	25.3515	0	0	1	1	1	0	0	7.61	2	11.41	0.72	0.56	46	48	60	107.595	63.71	0.172	11	28.3	1.97	1.65	86	156	25.9	9.3
421	1	0	23	1	4	2	83	3	25.3906	0	1	1	0	1	1	0	7.63	0.54	16.2	0.77	1.81	24	33	125	34.353	176.57	0.374	12	30.2	3.03	1	99	23	27.7	4.7
422	1	1	11	1	11	2	69	3	22.5896	0	1	0	0	1	0	0	5.22	0.81	11.3	1.06	3.36	14	14	51	94.513	22.26	0.108	11.2	25.5	5.23	2.1	90	18	25.5	8.5
423	1	0	9	0	9	1	68	2	21.4844	0	1	1	0	1	0	0	6.72	0.31	6.6	0.8	1.99	31	34	75	89.599	170.17	0.24	12.5	28.7	2.91	0.55	76	34	28.9	11.2
424	1	1	11	1	5	1	80	3	26.1224	0	0	1	0	1	1	0	11.6	0.38	15.4	1.27	2.37	11	24	114	52.036	384.82	0.592	9.6	28.7	4.29	1.61	103	36	31.7	4
425	1	0	13	0	13	1	76	3	23.1481	0	1	1	0	0	1	0	14.37	0.24	16.2	0.69	2.44	20	31	57	94.816	60.25	0.147	12	23.5	3.93	1.72	65	24	24.5	7.7
426	1	0	17	0	17	1	57	2	26.2773	0	1	1	0	0	0	0	5.84	0.56	6	0.96	2.58	25	12	81	92.45	152.85	0.049	12.5	29.6	4.18	2.03	56	24	33.3	14.5
427	1	0	16	0	16	1	60	2	22.0317	0	1	0	0	0	0	0	3.72	0.54	22.6	0.98	2.51	8	17	105	66.145	39.8	0.094	10	30.2	4.76	2.39	74	34	33.1	9.9
428	1	0	10	0	10	1	69	3	30.9917	0	1	1	1	0	0	0	5.84	0.76	15.5	0.4	1.81	31	41	83	82.507	38	0.07	10.4	25.9	4.52	1.55	76	64	35	9.8
429	1	0	9	0	9	2	76	2	23.4375	0	1	1	0	1	0	0	4.97	0.69	8.48	1.28	2.73	17	21	45	93.76	5.25	0.09	10.8	27.8	4.53	1.37	61	190	31.7	5.3
430	1	0	17	0	17	1	60	2	24.9135	0	1	1	0	0	0	0	6.13	0.41	7.17	1.22	3.22	11	10	78	93.263	3.7	0.055	9.6	28.9	4.87	2.24	46	20	31	6.5
431	0	0	0	0	0	1	54	2	23.8281	0	0	0	0	0	0	0	2.72	1.47	6.61	0.79	2.16	70	23	71	101.111	1.77	0.06	12.4	33.8	3.38	0.76	79	89	37.3	6.6
432	1	0	6	0	6	1	87	2	26.8386	0	1	1	0	1	1	0	4.98	0.08	6.7	0.79	3.32	15	19	205	24.369	121.99	5.77	14.6	38.3	4.86	1.7	83	58	28.7	12.2
433	1	1	10	1	10	1	68	2	27.3438	0	1	1	1	0	0	0	9.62	0.42	17.34	0.64	2.37	279	175	47	108.573	92.89	0.077	13.9	25.2	3.45	1.29	129	107	27.7	3.8
434	1	0	15	0	15	1	70	2	25.9516	1	1	0	1	0	0	0	3.1	1.81	8.61	0.82	2.97	20	14	51	103.524	8.57	0.033	13.2	32.8	4.24	0.94	62	85	35.3	8.3
435	1	0	16	0	16	1	52	2	22.0386	1	1	0	1	0	0	0	9.33	0.23	18.1	0.58	2.97	51	45	55	113.888	60.96	0.097	11.7	28.1	4.34	2.4	75	40	28.8	6.8
436	1	0	14	0	14	1	68	2	22.2222	1	1	1	0	1	0	0	5.74	0.92	9.31	0.86	3	9	11	65	95.027	61.28	0.03	12.5	31.3	4.51	1.18	66	17	34.5	7.5
437	0	0	7	0	7	1	69	2	22.7204	1	0	0	0	0	0	0	2.87	0.78	9.72	1.17	3.29	18	19	48	106.884	2.09	0.037	9.8	27.4	5.08	1.37	49	28	37.3	7.5
438	1	0	7	0	7	1	65	2	23.5078	1	1	1	0	1	0	0	5	0.65	5.56	1.42	3.59	15	19	60	100.296	3.02	0.101	11.3	27.2	5.21	1.07	57	32	39.1	7.33
439	1	0	15	0	15	1	71	3	19.052	0	1	0	0	1	0	0	6.64	0.41	20.79	1.12	2.62	15	18	66	92.463	69.44	0.086	11	26.1	4.5	1.35	95	34	33	6.7
440	1	0	14	0	14	2	68	2	27.2392	0	1	0	0	1	0	0	7.11	1.32	15.5	1.18	4.03	5	17	29	114.605	40.08	0.033	11.3	22.3	5.63	1.43	78	23	38.1	8.7
441	0	0	11	0	11	2	80	2	23.8754	1	0	1	0	0	0	0	5.43	1.6	6.33	1.25	2.59	15	20	139	30.859	2.44	0.035	10.3	26.9	4.51	1.2	81	13	43.8	6.3
442	0	0	14	0	14	1	65	2	27.7778	1	0	0	0	1	0	0	6.03	1.07	9.67	1.09	1.63	26	24	70	94.139	49.5	0.087	16.7	33.5	3.42	1	127	193	32.5	11.6
443	1	0	8	0	8	1	65	2	24.3141	1	1	0	0	1	0	0	6.02	1	17.47	0.77	2.7	47	18	79	89.574	0.59	0.041	13.1	26.2	37.38	1.4	94	52	35.9	23
444	1	0	8	0	8	1	90	3	26.1719	1	0	1	0	1	0	0	3.82	0.21	9	0.71	0.68	31	26	66	80.91	11.07	0.078	12	27.8	4.07	1.62	55	41	26.1	10.9
445	1	1	11	1	1	1	56	3	30.6689	1	0	1	1	1	0	0	11.48	1.46	7.7	1.05	3.91	18	23	236	25.554	35.26	0.275	15.3	33.8	4.18	1.54	50	25	32.2	9.51
446	0	0	8	0	8	1	68	2	24.2215	1	0	0	0	0	0	0	4.23	0.32	13.09	1.14	2.45	37	16	69	92.723	130.55	0.097	12.8	32.3	4.01	1.03	73	47	33.5	8.4
447	1	0	13	0	13	1	75	2	27.9421	0	1	1	1	0	0	0	7.34	0.51	17.13	0.4	3.99	128	76	183	30.412	160.43	0.177	12	28.4	6.14	2.6	103	121	34.6	5
448	0	0	16	1	6	1	77	3	22.4913	0	0	1	1	1	0	0	6.65	1.05	8.9	1.03	4.33	89	74	85	75.785	33.31	0.128	10.1	24	6.53	2.9	65	105	27.2	6.7
449	0	0	14	0	14	1	94	2	25.9516	0	0	1	0	1	0	0	10.54	0.45	25.7	0.73	1.92	19	25	87	65.39	70.69	0.111	12.1	35	6.66	1.43	72	25	26.4	9.36
450	0	0	12	0	12	1	85	2	21.4844	0	0	1	0	1	0	0	12.96	0.41	16.28	1.98	4.15	61	31	78	78.242	5.09	0.071	10.3	21.5	6.79	1.75	46	53	34.8	10
451	1	0	4	0	4	2	71	2	20.202	0	1	0	0	1	0	0	9.83	0.22	10.3	0.76	1.6	6	13	41	100.132	31.27	0.48	10.3	31.9	3.34	2.35	42	10	39.9	11.3
452	0	0	10	0	10	1	78	2	32.872	0	0	1	1	1	0	0	7.28	0.88	9.87	0.76	1.57	65	53	50	98.666	37.18	0.094	12.4	30.2	2.87	1.54	87	88	28.7	8.9
453	1	0	13	0	13	2	66	2	25.8953	0	0	1	0	1	0	0	2.51	0.95	9.14	1.03	3.66	25	28	36	108.245	29.03	0.037	9.8	26.3	6.13	3.65	66	29	39.3	6
454	0	0	6	0	6	1	65	2	26.449	0	0	1	0	0	0	0	8.07	0.46	5.55	0.65	2.48	16	41.5	55	93.982	5	0.04	29.3	13.9	7.98	0.82	59	65	27.5	4.9
455	0	1	0	1	0	2	87	3	28.0612	0	0	0	0	1	0	0	16.76	0.81	15.6	1.15	1.51	26	73	81	56.438	67.65	0.065	44.7	28.3	5.37	0.91	134	32	27.3	33.6
456	1	0	15	0	15	1	83	2	20.0288	0	1	1	0	1	0	0	3.51	0.45	6.4	0.66	2.5	32	28	53	93.007	36	0.044	13.3	28.9	3.48	0.96	63	42	27.8	9.1
457	0	0	18	0	18	2	68	2	29.2969	1	0	1	0	0	1	0	4.2	0.21	9.9	0.99	1.32	3	12	364	10.484	136.36	1.27	13.7	31.7	2.8	1.06	44	22	30	6.6
458	1	0	16	0	16	1	84	2	22.3094	0	0	1	1	1	0	0	5.87	0.77	8.3	1.3	1.93	24	30	100.1	59.21	91.49	0.097	12.6	34.7	3.56	1.05	82	88	32.5	15.8
459	0	0	11	0	11	1	73	2	25.6055	1	0	0	0	0	0	0	5.53	1.61	6.7	1.47	2.32	21	23	52	100.559	7.1	0.22	11.2	26.4	4.18	1.03	90	55	34.1	7.9
460	1	0	17	0	17	1	64	2	16.8962	1	1	0	1	1	0	0	2.64	1.85	7.36	0.76	2.31	27	31	101	67.404	13.08	0.27	8.8	24.3	3.44	1	59	26	42.3	14.6
461	0	0	12	0	12	1	84	2	22.0386	0	0	1	0	1	0	0	4.6	0.92	24.7	1.23	2.1	15	18	72	81.429	5	0.35	12.7	33.6	2.02	1.41	73	43	27.7	12.5
462	1	0	13	0	13	1	61	2	29.6875	0	1	1	1	1	1	0	2.33	0.19	13.2	0.66	0.81	5	22	1072	3.959	332.65	1.45	14.3	33.1	2.25	1.52	61	63	29	6.2
463	0	0	13	0	13	2	70	2	27.2392	0	0	1	1	1	0	0	6.82	1.1	14.5	1.07	2.15	48	37	59	89.458	4.39	0.02	12.3	25.2	3.64	1.34	93	104	30.7	9.2
464	0	0	4	0	4	1	77	3	21.2245	0	0	1	0	1	0	0	16.54	0.22	20.6	1.86	1.32	17	32	68	87.566	125.2	0.3	12.3	34.4	3.99	2.26	107	50	37.8	10.3
465	1	0	11	0	11	1	83	2	26.6667	0	1	1	0	0	0	0	12.13	1.33	11.1	0.95	1.95	18	34	88	69.673	68.7	0.116	13.8	26	3.36	0.82	69	41	30.8	23.4
466	0	0	13	0	13	1	79	2	34.1797	1	0	1	1	0	0	0	5.6	1.1	7.7	1.39	1.86	49	43	46	101.392	28.43	0.11	13.3	32.4	4.03	0.67	85	55	38	11.9
467	1	0	26	0	26	1	49	3	24.9108	0	0	1	1	0	0	0	0.7	0.71	7	1.12	2.67	7	16	71	104.725	213.28	0.2	11.4	34	3.93	1.14	68	30	45.1	10.3
468	1	0	14	0	14	1	65	2	23.6713	0	0	1	0	0	0	0	5.65	1.38	6.19	1.27	3.07	11	49.3	126.6	84.965	46.9	0.12	9.9	28.8	4.97	1.21	113.8	430	29.1	14.5
469	0	0	11	0	11	1	56	3	26.7698	0	0	1	0	0	0	0	4.49	1.53	5.86	0.65	4.71	24	23	54	111.57	51.79	0.071	10.2	28.6	6.16	2.15	64	21	26.9	3.4
470	0	1	20	1	20	1	66	3	20.7612	0	0	1	1	1	1	0	8.52	0.12	14.7	0.66	0.28	24	37	350	14.792	29.77	2.06	10.6	31.5	1.48	1.09	85	38	22.9	7.3
471	1	0	4	0	4	2	75	2	36.5758	0	1	1	0	0	0	0	1.01	1.73	12.84	1.6	1.42	9	20	56	87.866	4.84	0.063	12.7	30.9	3.17	0.78	102	30	39.2	10.6
472	1	0	14	0	14	1	78	3	26.2346	0	1	1	0	0	0	0	8.12	0.43	23.9	0.47	1.93	39	31	114	52.772	228	0.273	14.3	30.6	2.91	1.14	81	44	29.6	12.7
473	1	0	11	0	11	1	77	2	22.8241	0	1	1	0	0	0	0	3.17	1.11	15.7	1.43	1.96	20	15	70	86.529	1.46	0.022	13.4	27.8	3.52	0.63	66	28	33.4	8.1
474	0	0	11	0	11	2	68	2	25.0593	0	0	1	1	0	0	1	2.62	0.73	6.5	1.11	1.85	63	69	65	84.156	45.06	0.108	11.6	28.4	3.73	1.45	106	110	32.1	6.5
475	0	0	11	1	11	1	68	3	25.6173	0	0	1	0	1	1	0	15.95	0.13	23.1	0.5	3.83	29	24	507	9.319	96.13	2.09	11.3	30.1	6.14	4.61	50	60	28.4	7.4
476	0	1	7	1	7	2	76	3	30.1194	1	0	1	1	1	1	0	8.63	1.27	6.77	1.03	1.7	458	229	105	44.552	10.12	0.13	18.3	24.7	2.98	0.67	123	161	31.3	7.7
477	1	0	9	0	9	2	72	2	24.0346	0	1	1	1	1	0	0	4.46	0.5	12	1.08	2.56	15	20	73	71.111	11.31	0.07	10.9	29.3	4.41	1.35	60	18	35.6	5.7
478	1	0	14	0	14	1	67	2	22.9481	0	1	0	1	0	0	0	7.48	0.51	8.7	1.09	3.45	21	17	73	91.239	7.25	0.046	10.7	25.2	4.95	0.98	86	32	37.4	10.1
479	1	1	4	1	4	2	82	3	24.6914	0	1	0	0	0	1	0	15.29	0.45	9.38	0.35	1.74	21	28	568	5.549	5.95	0.323	17.6	38.9	4.83	4.5	64	65	25.7	14.7
480	1	0	14	1	5	1	82	3	22.0386	0	0	1	0	1	0	0	6.46	0.39	9	1.05	1.06	16.6	23	91.5	110.38	7.19	2.89	12.3	26.3	4.62	1.14	59	94	38.4	8.97
481	0	1	8	1	8	1	69	3	26.2284	0	0	1	0	1	0	0	16.2	0.12	13.6	0.34	0.75	21	42	62	96.212	317	22.2	14.1	39.6	1.49	0.86	110	37	18.9	23.2
482	1	0	19	0	19	1	60	2	22.3863	0	0	0	1	0	1	0	3.37	1.7	9.75	0.55	2.41	38.7	37	54	52.668	28	0.96	11.2	30.5	4.87	0.98	85	13	38.1	7.3
483	1	0	25	0	25	2	68	2	23.5304	0	0	0	0	0	0	0	7.63	1.82	12	1.1	3.86	17	12	148	56.438	33.6	0.06	41.5	33.2	2.88	2.85	165.9	20	33.3	11.1
484	1	0	11	0	11	2	56	2	23.4375	0	1	0	1	0	0	0	3.04	1.96	17	1.17	3.38	40	22	32	120.711	8.43	0.069	10	27.7	5.85	1.73	111	56	34.3	4.79
485	1	0	12	0	12	1	72	2	23.6614	0	1	0	1	1	0	0	2.52	0.9	17.72	1.04	2.33	63	50	55	98.96	123.16	0.075	12.3	32.3	3.97	1.87	106	221	31.1	9.9
486	1	0	6	0	6	1	83	2	28.3265	0	1	0	0	0	0	0	3.92	1.11	5.63	1.14	3.7	14	10	75	80.638	180.39	0.042	12	28.4	5.12	0.8	62	40	28.2	4.07
487	1	0	14	0	14	1	67	2	24.9649	1	1	1	0	0	0	0	2.76	0.26	18.5	0.81	2.14	30	25	129	49.097	120.14	0.145	10.9	35	3.68	1.36	119	193	27.6	8.8
488	0	0	11	0	11	2	62	2	26.6389	1	0	0	1	0	0	0	2.4	2.4	9	1.55	2.9	22	16	42	105.825	1.56	0.1	10.8	37.6	6.1	1.57	66	29	46.5	8.7
489	1	0	16	0	16	1	73	2	23.0469	0	0	1	0	0	1	0	3.92	0.48	5.16	0.96	2.19	56.4	30	68	105.982	10	0.31	12.2	29.64	4.52	0.77	60.6	14	32.8	5.3
490	1	0	11	0	11	1	78	2	20.0474	0	1	0	0	0	1	0	4.7	1.11	4.26	1.25	1.96	8	15	57	93.494	95.64	0.078	11.9	31.1	3.57	0.65	76	25	35.5	8.1
491	1	0	10	0	10	1	71	2	24.4141	0	0	0	0	0	0	0	8.17	0.83	12.64	0.94	1.65	15.1	15	41	60.25	151.84	0.055	12.8	28	6.34	1.54	63	17	28.1	8.9
492	0	1	16	1	7	1	77	3	24.6094	0	0	0	0	1	1	0	6.15	1.22	14.31	1.03	2.18	11	45	43	108.761	6.8	0.39	10.7	28.9	3.08	1.01	357	30	35.3	13.5
493	1	1	12	1	12	1	53	3	22.6474	0	1	0	1	1	1	0	12.58	0.98	12.26	0.54	2.25	32	26	163	40.826	66.3	0.485	13.3	30.2	2.52	1.03	110	115	16.3	10.4
494	1	0	11	0	11	1	69	2	27.6817	0	1	0	1	0	0	0	5.29	2.27	5.15	0.68	2.14	40	27	66	93.771	17.18	0.245	11.8	34.4	3.25	1.22	106	87	33.3	11.4
495	1	0	10	0	10	2	65	2	22.3152	0	1	0	0	1	0	0	5.05	2.83	5.73	1.01	2.19	14	12	48	99.164	2.42	0.035	12	28.8	3.45	0.86	84	15	35.1	13.2
496	0	1	23	1	5	1	73	3	28.7317	0	0	0	1	1	0	0	11.76	0.76	18	0.94	2.32	30	26	61	94.174	135.8	0.58	13	22.5	2.76	2.74	88	18	27.5	8.4
497	1	0	10	0	10	1	64	2	31.8878	0	1	1	1	1	0	0	2.92	0.67	9.9	1.11	4.18	36	43	89	78.541	19.18	0.057	13.7	23.8	5.93	1.24	85	60	28	14.1
498	0	0	14	0	14	1	44	2	17.0993	1	0	0	0	0	0	0	5.97	2.11	6.93	1.53	1.86	9	41	126.7	93.701	148.01	0.061	10.8	28.8	3.53	1.54	119	33	24.3	19.61
499	1	0	9	0	9	2	70	2	23.5237	1	1	1	0	0	1	0	10.16	0.99	17	0.68	3.33	67	63	61	88.482	185.29	0.186	11.6	28.2	4.74	1.4	93	18	24.4	7.1
500	0	0	17	0	17	2	68	2	26.9557	1	0	1	0	0	1	0	5.84	0.72	8.29	1.22	2.95	14	25	75.8	80.38	99.6	0.268	10.2	30.2	4.59	1.65	62	35	39.3	16.61
501	1	0	19	0	19	1	75	2	29.7608	0	0	0	0	0	0	0	4.77	0.64	5.51	1	1.84	12	47	97	98.318	5.61	0.02	25.5	35.2	3.43	1.6	65	41	33.7	51.5
502	1	0	16	0	16	1	79	2	25.9516	1	0	1	1	0	0	0	3.99	0.81	9.72	0.5	1.3	26	17	62.6	73.169	78	0.46	10.4	33.1	2.46	0.67	87	19	49	7.8
503	1	0	8	0	8	1	75	2	24.811	1	1	1	0	1	0	0	2.38	1.2	7.5	0.9	2.74	29	25	77	84.382	52.16	0.073	12.4	28.3	3.81	1.03	58	25	41.8	16
504	1	0	7	0	7	1	49	2	24.6914	1	1	0	1	0	0	0	7.45	0.93	13.68	0.76	1.47	26	18	52	119.026	78.01	0.068	12.2	28.6	3.82	4.16	113	54	37.9	16.61
505	0	0	9	0	9	2	65	2	22.0386	1	0	0	0	0	0	0	2.33	0.5	16.11	0.67	1.65	21	30	145	32.58	25.48	0.435	12	34.3	2.9	1.74	74	59	34.6	4
506	1	0	22	0	22	1	60	2	24.1633	0	0	1	0	1	0	0	2.09	0.6	13.2	1.27	4.1	25	17	85.1	76.168	1.42	0.1	34.5	12.2	2.91	0.77	87	20	34.7	7.73
507	1	1	10	1	10	2	72	2	25.2493	0	0	1	0	0	1	0	9.96	0.85	6.38	1	1.87	8	47	43	87.566	55.33	38.67	12.4	28.92	2.94	2.88	315	34.8	35.8	7.2
508	1	1	2	1	2	1	75	3	29.4118	0	1	0	1	1	0	0	11.02	0.65	12	0.55	2.36	64	178	71	87.243	105.22	0.239	18.6	32.3	3.36	0.97	220	198	28.7	31.1
509	0	0	26	0	26	1	74	3	28.075	0	0	1	0	1	0	0	4.9	1.56	14.3	1.25	3.9	50	57	96.54	115.505	44.6	1.61	26.7	23.6	2.09	0.44	91	90	37.1	5
510	0	0	14	0	14	2	73	2	26.6436	0	0	1	0	1	0	0	15.98	1.35	10.18	0.91	1.28	42	20	94	48.006	18.9	0.0783	11.7	26.6	5.53	0.98	62	10	41.4	9.9
511	1	0	21	0	21	1	60	2	21.6263	0	0	1	1	1	0	0	2.2	0.62	11.8	1.31	2.41	33	20	40	67.331	9.04	0.093	27.8	26.2	5.53	1.19	64.9	19	34.6	16.9
512	1	1	4	1	4	1	65	3	23.8751	0	1	1	0	1	1	0	9.58	0.54	9.22	1.11	1.58	23	49	268	20.571	292.69	0.75	11.2	37.1	3.18	1.3	112	161	31.1	10.8
513	0	0	8	0	8	1	68	2	23.5102	0	0	0	0	1	0	0	3.6	1.1	9.05	1.24	2.48	25	16	44	111.556	0.75	0.1	11.4	31.1	5.16	2.09	73	24	40.6	10.8
514	0	0	11	0	11	1	50	2	27.7778	0	0	0	1	0	0	0	2.43	0.83	7.81	0.7	2.62	24.2	74.1	88	16.009	6.71	100	12.1	32.07	5.02	1.27	70	15.4	68.4	3.3
515	1	0	8	0	8	1	44	2	24.2215	1	1	1	0	0	1	0	5.36	0.82	13.96	0.73	3.86	16	15	247	26.312	2.01	0.27	9.9	28	6.28	3.28	88	52	40	5.9
516	0	0	1	0	1	1	78	2	23.8751	0	0	1	0	1	0	0	6.51	0.57	4.12	0.87	1	20	22	124	47.671	45.93	0.082	10.6	28	2.36	1.01	77	46	38	5.8
517	0	0	7	0	7	2	60	2	22.8624	0	0	1	1	0	0	0	7.5	1.52	3.24	1.32	2.4	8	9	46	104.157	115.97	0.104	11.7	30.2	4.22	1.23	101	22	41.2	8.2
518	0	0	8	0	8	1	55	2	23.3564	0	0	0	0	0	0	0	5.91	2.66	8.34	1.1	1.9	18	16	70	100.99	0.83	0.15	10.4	24.5	3.41	0.9	74	48	40	5.1
519	0	0	15	0	15	1	55	3	20.7612	1	0	0	0	0	0	1	1.79	1.64	17.21	0.53	2.84	11	17.4	59.43	34.256	70.72	0.02	12.2	32.3	2.89	1.39	105	30	39.9	9.04
520	0	0	8	0	8	2	75	2	23.3377	1	0	1	0	0	0	0	3.58	0.82	7.6	0.99	1.51	20	31	72	70.799	1.5	0.042	11.1	28.1	4.62	1.95	87	30	35.6	7.4
521	0	1	7	1	7	1	70	3	20.202	1	0	1	0	1	0	0	5.57	0.27	19.2	0.45	1.84	34	28	71	90.362	27.24	0.612	13.1	30.9	3.37	3.35	72	92	28.7	11.2
522	0	0	16	0	16	1	83	2	19.1953	0	0	1	0	1	1	0	2.04	0.9	11.41	1.42	2.57	32	31	51	121.785	35.45	0.039	32.3	33.58	2.78	0.86	55	18.5	46.7	16.7
523	0	0	16	0	16	1	49	2	27.8852	1	0	0	0	0	0	0	7.59	0.14	18.26	1.15	2.86	26	23	100.14	72.902	1.1	0.26	14	36.21	5.92	1.67	70	9	0	4.9
524	0	0	10	0	10	2	81	2	20.7031	0	0	1	0	0	0	0	5.77	0.86	9.56	0.97	2.57	18	29	105	8.118	35	0.21	24.3	29.3	2.6	2.48	78	11	25.7	8.7
525	0	0	23	0	23	2	83	3	19.1406	0	0	1	0	1	0	0	2.69	1.36	20.9	0.82	0.52	67	17.9	85.95	20.373	0.6	0.1	9.7	27.8	3.43	1.71	57	29	39	12.7
526	0	0	16	0	16	1	72	2	20.9573	1	0	1	0	0	0	0	9.18	0.62	7.94	0.76	2.55	45	16	47	105.565	50.3	0.469	11.7	26.5	3.74	1.22	112	91	28.9	13
527	1	0	15	0	15	1	86	3	24.2215	0	0	1	0	1	0	0	2.64	0.69	9.23	0.68	2.67	2	29	53	99.651	75.7	0.68	11.7	31.6	2.07	0.79	43	34.9	33	20.5
528	0	0	13	0	13	2	68	2	30.863	0	0	1	0	0	0	0	4.46	0.51	9.71	1.29	1.21	7	63	672	105.982	20.44	0.29	11.5	32.61	5.22	1.06	80	54	46.8	13.2
529	0	1	15	1	1	1	76	3	25.6612	0	0	1	0	1	1	0	5.94	0.47	37.21	0.82	4.94	14	7	264	19.39	11.45	0.12	10.2	22	7.1	4.09	88	28	34.5	8.6
530	1	0	15	0	15	2	53	2	26.6749	0	0	0	1	0	0	1	3.75	1.6	5.45	0.58	2.53	6	20	423.72	14.792	25.11	0.209	11.5	27.7	3.38	1.83	98	18	38.8	10.9
531	0	0	1	0	1	1	65	2	24.4646	0	0	0	0	0	0	0	3.8	0.21	12.4	0.81	1.38	33	43	45	112.885	59.4	0.042	16.1	33.6	3.07	2.01	114	24	27.9	5.9
532	1	0	10	0	10	2	71	2	24.0346	1	1	0	0	0	0	0	6.39	0.81	9.6	1.06	3.55	6	17	75	69.31	6.89	0.07	11.6	36.1	5.05	1.36	64	13	37.1	15.6
533	0	0	14	0	14	1	65	3	24.6914	1	0	0	0	1	1	0	5.52	1.13	13.57	1.2	1.65	21	18	62.9	78.404	8.6	0.37	11.8	24.6	3.72	1.04	94	21	36.3	7.57
534	0	0	5	0	5	2	59	2	30.4351	1	0	1	0	0	0	0	6.66	1.15	6.31	0.99	2	11	20	69.1	83.26	7.57	0.028	11.9	30.7	3.35	1.11	73	41	39.9	6.6
535	0	0	17	0	17	1	63	2	29.7265	0	0	0	0	0	0	0	1.78	0.47	7.25	1.64	0.75	15	18	66.4	111.965	3.34	0.5772	29.8	28.8	4.79	0.7	122	40.9	30.9	21.5
536	0	0	16	0	16	2	67	2	24.2215	0	0	0	1	1	0	1	4.13	0.76	8.08	1.23	3.1	21	35	61.3	89.741	28.87	0.199	12.4	27.9	5.19	4.37	110.2	27	31.2	10.9
537	0	1	16	1	14	1	82	3	25.6055	0	0	1	0	1	1	0	15.27	0.82	4.33	0.88	1.48	47	13.3	68.6	84.205	23.89	0.035	9.5	23.7	4.73	4.18	45	525	30.7	4.9
538	0	0	18	0	18	2	75	2	25.6369	0	0	1	0	0	0	0	9.31	0.58	14.26	0.6	0.72	15	20.1	34	109.066	16.3	0.1	11.4	33	4.27	2.36	95	38	39.3	4.7
539	0	0	24	0	24	1	80	2	24.5675	0	0	1	0	0	0	0	1.9	1.24	17.63	1.1	2.34	12	12	48	104.281	3.89	0.21	12.9	12.8	3.47	1.96	59	23	31.1	16.1
540	0	0	19	0	19	2	79	2	18.3143	0	0	0	0	0	0	0	2.88	1.73	24.59	1.14	1.42	3	43	79	90.224	28.44	0.696	13.5	29	4.42	1.11	67	23	74.5	4.15
541	0	0	9	0	9	2	77	2	24.6548	1	0	1	0	1	1	0	10	1.29	10.4	1.36	1.32	6	12	185	22.306	47.11	0.134	12.4	29	3.28	1.17	93	25	37.4	6
542	0	0	23	0	23	2	90	2	25.9516	1	0	0	0	0	0	0	6.54	2.04	11.8	0.81	1.35	9	17	211.6	54.012	28.86	0.03	9.9	29	6.89	3.03	57	57	39.2	7.7
543	0	0	0	0	0	1	73	2	32.2831	0	0	1	0	1	0	0	7.3	0.94	7.62	1	2.53	45	35	71	88.477	34.23	0.106	10.6	28	4.57	1.42	81	52	36.7	7.59
544	0	0	10	0	10	2	68	3	26.5625	1	0	1	0	1	1	0	2.5	0.42	6.3	1.02	1.95	9	10	311	12.681	6.48	0.68	10.1	33.9	3.24	0.97	91	19	34.5	4.9
545	1	0	1	0	1	2	55	2	20.5442	0	0	1	0	1	1	0	8.49	0.19	9.29	1.07	3.73	7	15	215	21.709	4.11	0.48	11.7	24.5	6	2.6	143	47	29.7	8.5
546	0	0	3	0	3	1	68	2	28.0428	1	0	0	1	1	1	0	1.22	2.12	12.02	1.11	3.16	9	37	71	93.771	136.43	0.61	9.5	40.53	4.54	2.19	60	21	35.3	11.3
547	1	0	20	0	20	1	76	3	27.7778	0	1	1	1	1	0	0	6.19	0.66	10.62	0.84	1.35	53	81	72	86.136	159.65	0.073	11.2	33	2.89	1.63	105	60	31.6	14.9
548	0	0	6	0	6	1	87	2	27.6817	0	0	1	1	1	0	0	3.88	1.16	6.98	0.76	3.23	33	28	81	79.77	4.14	0.247	12.6	38.46	3.64	0.93	56.6	370	29.9	8.8
549	0	0	7	0	7	2	60	3	26.6667	0	0	1	0	1	1	0	5.8	0.77	8.1	0.71	2.33	35	17	43	83.237	172.1	0.09	11.3	33.1	4.39	1.57	77	164	40.9	5.9
550	0	0	1	0	1	1	64	2	22.8164	0	0	0	1	1	0	1	6.82	0.8	10.57	0.98	2.07	26	12	95	72.584	91.03	0.043	10.2	23.4	3.37	0.83	63	17	34.3	7.2
551	1	0	10	0	10	2	73	2	27.4406	0	1	1	0	1	0	0	4.67	1.07	5.5	0.83	2.24	24	27	83	60.461	46.06	0.055	11.6	27.1	4.1	2.28	61	20	35	10.42
552	1	0	1	0	1	1	62	2	22.2656	0	1	0	0	1	0	0	9.28	2.54	4.9	0.71	1.78	13	24.9	48.3	88.477	146.32	0.066	10.8	26.6	5.32	1.16	117	14	33	17.6
553	1	1	5	1	5	1	69	3	21.9713	0	0	0	1	1	1	0	19.74	2.19	10.2	0.87	3.63	33	19	48	106.884	102.42	0.4	12.3	29	4.14	0.87	79	40	28.5	13.3
554	0	0	30	0	30	2	60	2	23.3887	0	0	0	0	0	0	1	1.97	0.49	20.87	1.2	1.43	26	32	102.6	51.593	114.76	0.21	16.3	39.18	4.24	1.01	59	39	39.6	13.4
555	0	0	5	0	5	1	67	2	21.7738	0	0	0	0	0	0	0	3.11	1.22	5.22	0.92	1.94	10	27	65	61.48	2.92	0.037	13.1	35.31	3.4	1.28	82	22	23.2	23.3
556	1	1	4	1	4	1	43	3	20.202	1	1	0	1	1	0	0	3.95	0.13	17	1.36	1.88	19	78	51	125.144	112.9	6.2	12.8	35.2	4.33	2.56	58	28	18.5	5.1
557	0	1	2	1	2	1	77	3	36.5758	0	0	0	0	1	1	0	5.34	0.33	9.8	0.59	0.36	12	32	208.9	25.55	441.02	27	13.6	35.9	1.23	0.65	64	18	23	9.4
558	0	0	2	0	2	2	67	3	19.1467	0	0	0	1	1	0	0	10.48	1.2	21.3	0.97	1.91	19	20	65	84.749	447.55	0.416	11.7	25.3	3.18	1.01	92	21	18.9	11.3
559	1	0	2	0	2	1	81	2	29.3878	0	0	1	0	1	0	0	5.16	1.39	10.3	0.89	1.66	18	13	86	72.651	2.86	0.06	11	260	3.15	1.54	81	70	35.2	5.5
560	0	0	0	0	0	2	72	2	22.0317	0	0	1	1	0	0	0	3.14	1	24.13	0.99	3.33	14.8	8.7	118.5	101.027	143.47	2.07	11.3	36.6	3.81	1.38	56	78	44.36	17.9
561	1	0	2	0	2	1	62	2	20.7612	0	0	1	0	0	1	0	5.58	1.42	14.12	1.01	1.35	19	15	258	21.997	4.29	0.205	11.1	30.8	3.31	1.08	45	17	29.1	3.03
562	1	0	6	0	6	1	52	2	22.5981	0	0	0	0	0	0	0	2.46	1.72	15.87	1.68	0.36	17	9	65	106.331	5.04	0.041	13.1	34.77	2.57	0.53	132	57	28.1	3.9
563	0	0	3	0	3	1	73	2	28.1969	0	0	1	0	0	0	0	2.62	2.09	8.87	1.13	3.42	18	18	80	83.872	1.85	0.2	11.2	28.7	5	1.29	50	25	40.7	16.6
564	1	0	5	0	5	1	56	2	23.4075	0	0	0	1	0	1	0	4.06	2.3	11.53	0.74	1.88	57	36	59	37.73	3.34	16.15	11.5	29.67	3.33	0.71	64	60	43.5	8.1
565	1	0	7	0	7	2	84	2	26.6389	0	0	1	0	1	1	1	5.68	0.87	11.1	0.97	2.39	12	10	356	9.625	15.3	0.464	10.5	28.4	4.13	2.18	69	25	36.1	7.17
566	1	0	11	0	11	2	77	2	24.0346	0	1	0	0	1	0	0	1.53	0.94	12.4	1.12	3.2	22	58	36	9.95	0.18	0.039	9.7	40.08	4.64	0.78	111	12	18.8	9.4
567	0	0	6	0	6	1	52	2	30.4832	0	0	1	1	1	1	0	3.2	0.95	6.46	0.62	2.24	10	11	1089	4.138	0.85	0.577	10.9	29.4	3.81	3.7	86	22	41.9	7.1
568	0	0	4	0	4	1	29	3	22.9481	0	0	0	0	1	0	0	4.46	1.89	5.18	1.12	3.02	21	21	71	120.522	34.8	0.1	10.5	25.9	4.25	0.83	90	25	37.1	23.3
569	1	0	1	0	1	1	89	2	31.2213	0	1	0	0	0	0	1	3.83	0.95	3.06	1.38	1.18	17	20	86	68.681	13.91	0.903	9.6	26.5	3.07	0.72	49	44	26.5	8.8
570	0	0	20	0	20	1	67	2	21.7738	0	0	0	0	0	0	0	5.97	1.61	8.96	1.12	3.84	19	26.2	111	22.279	85.6	0.044	10	27.7	3.34	1.17	81.3	91	29.7	20.6
571	0	0	9	0	9	1	63	2	25.6489	0	0	0	1	0	0	0	1.26	0.4	6.34	19.09	1.48	131	194	84	84.822	4.04	0.054	18.3	37.6	4.69	1.19	92	47	23.2	49.56
572	1	0	2	0	2	1	66	3	23.4375	0	1	1	0	1	1	0	2.77	0.53	5.52	0.84	2.62	5	16	512	9.339	64.52	2.55	11.8	30.3	4.48	2.14	60	19	25.7	5.5
573	0	0	4	0	4	1	79	2	23.4375	0	0	0	0	1	0	0	5.56	2.06	3.3	0.85	1.62	13	17	99	62.148	12.13	0.107	11.5	23.7	3.27	1.7	68	51	40.2	3.9
574	0	0	7	0	7	1	66	2	20.7612	1	0	1	1	1	0	0	2.08	0.57	7.7	0.53	0.88	22	23	78	89.414	25.3	0.53	13.6	29.6	1.71	0.82	43	29	40.7	33.3
575	0	1	5	1	5	1	78	2	28.3447	1	0	0	1	1	1	0	8.31	0.25	6.3	1.64	2.97	18	13	35	89.963	92.88	0.1	13.2	30.4	3.77	0.47	69	32	33	13.8
576	0	0	16	0	16	2	92	2	27.3982	1	0	0	1	1	0	0	2.29	2.05	5.07	1.05	1.87	8	16	69	66.147	9.4	0.063	11.5	27.8	3.06	0.64	42	14	31.6	8.2
577	0	0	7	0	7	1	77	2	17.6471	1	0	0	1	1	0	0	2.25	0.56	10.73	1.08	2.36	17	20	66	88.647	10.4	0.061	11	26.4	3.78	0.77	121	47	34.5	6.8
578	0	0	2	0	2	1	60	2	20.7612	1	0	0	0	0	0	0	8.8	1.59	6.45	2.08	1.38	14	8.3	644	79.372	8.17	0.084	12.3	27.5	3.02	6.25	92	22	40.9	5.3
579	1	0	1	0	1	1	75	2	21.4844	0	0	1	0	1	1	0	10.27	1.21	13.18	0.88	0.99	54	35	154	37.466	3	0.095	10.9	26.2	4.31	1.29	101	113	30.8	6.63
580	1	0	6	0	6	1	68	2	23.7387	0	0	1	0	0	1	0	4.75	1.35	5.02	32.2	2.48	35	35	220	25.569	76	0.037	10.9	26.9	5.55	0.72	77	13	23.8	3.1
581	0	0	9	0	9	1	89	3	22.8928	0	0	1	0	1	0	0	11.61	1.78	11.7	1.38	1.95	12	20	68	80.487	34.48	0.26	12	26.6	3.82	1.32	63	34	33.6	2
582	0	0	2	0	2	1	67	2	23.939	0	0	1	0	1	0	0	6.83	1.2	16.8	0.64	1.03	9	10	77	89.26	70.6	0.01	11.4	28.2	4.52	1.26	75	16	39.1	18.1
583	1	0	7	0	7	2	56	2	30.4832	1	0	1	0	0	0	1	6.86	0.74	12.77	0.86	2.57	14	18	166	29.471	114	0.08	11	25.6	4.16	2.84	125	28	36.3	5.9
584	1	1	7	1	6	1	48	3	18.5911	0	1	1	0	1	1	0	4.73	0.18	15.4	1.49	4.38	14	39	636	8.153	92.88	12.13	17.7	42.5	7.36	1.24	289	286	25.5	28.8
585	0	0	12	0	12	2	83	2	30.0712	1	0	1	0	1	0	0	2.84	1.46	11.2	0.93	3.09	57	80	91	50.426	22.28	0.095	0	31.6	4.35	1.27	75	37	33	19.2
586	0	1	1	1	1	1	55	3	22.8571	0	0	1	1	0	1	0	1.92	0.07	11.1	1.27	1.33	7	18	375	14.702	221.68	31.65	17.6	52	4.67	1.58	142	74	27.6	2.92
587	0	0	14	0	14	2	74	2	26.3465	1	0	1	0	1	0	0	2.76	1.58	7.65	1.22	1.94	11	19	101	47.355	1.92	0.1	14.5	29	3.57	1.43	84	27	39.2	7.1
588	0	0	1	0	1	1	61	2	24.3375	0	0	1	1	0	0	0	8.66	0.62	14.59	0.99	2.04	9	23	50.7	110.55	0.5	0.071	11.3	30.1	3.58	0.64	125	16	36.6	17.1
589	0	0	4	0	4	1	68	2	18.2563	1	0	1	0	0	0	0	2.64	1.71	7.57	0.88	0.93	49	27	63	96.255	13.87	0.092	10.9	27.7	2.05	0.98	50	15	45.5	16.15
590	1	0	1	0	1	1	74	2	27.3356	1	1	0	0	1	0	0	15	0.81	7.8	0.7	0.9	18	12	74.6	93.851	5	0.211	11.8	28.8	6.18	1.94	76	61	27.3	12.5
591	0	0	3	0	3	2	93	3	25.3906	1	0	1	0	1	0	0	5.96	0.99	7.9	1.28	1.09	19	26	66	69.31	2.49	0.073	11	29	2.65	0.93	93	29	28	5.9
592	1	0	15	0	15	1	82	2	24.2215	0	0	1	1	1	1	0	2.59	0.48	11.04	0.91	3.92	12	18	94	64.787	16.03	0.07	11.1	34	5.71	1.77	82	20	38.2	6.9
593	1	0	3	0	3	1	68	3	23.7654	1	0	1	0	1	1	0	4.3	0.11	14.9	0.69	0.95	9	18	195	29.584	72.72	5.6	13.6	34.5	2.07	0.53	85	18	27	9.6
594	0	0	1	0	1	1	59	2	25.9516	1	0	0	0	0	0	1	3.52	1.62	7.17	0.92	2.35	16	22	88	82.468	9.5	0.1	11.3	31.2	3.73	1.12	72	15	38	13.8
595	1	0	10	0	10	1	54	2	25.3934	0	0	1	0	0	1	0	15.97	0.76	7.99	0.93	1.69	49	28	86	87.823	21.8	0.631	13.2	35.9	3.22	0.99	179	173	30.4	4.92
596	1	0	10	0	10	2	44	2	21.573	1	0	0	0	0	1	0	3.52	1.18	11.4	0.35	1.65	30	30.4	72	107.705	3.34	0.2	11	34.6	4.74	2.19	90	28	32.9	4.2
597	0	0	3	0	3	1	77	3	17.301	1	0	1	1	0	1	0	3.78	0.81	12.4	0.75	1.48	24	25	659	6.371	14.61	1.56	11.2	28.9	2.95	1.54	165	120	34.8	5.8
598	0	0	2	0	2	1	58	3	29.3848	1	0	1	0	1	1	0	16.66	0.78	6.2	1.24	1.93	7	14	987.5	4.46	371.65	6.146	14.1	33.9	5.05	4.13	99	33	52.1	23.7
599	0	0	12	0	12	1	63	2	26.2346	0	0	1	1	1	0	0	4.55	2.29	8.7	0.96	2.57	14	16	73	93.839	47	0.052	11.7	28.1	4.56	2.2	62	39	38.9	11.88
600	0	0	2	0	2	2	71	2	31.1111	1	0	1	0	0	1	0	2.41	1.24	4.94	1.22	2.56	4	10	264	15.136	2.2	0.138	12.7	27.2	4.32	1.43	56	6	29.6	2.9
601	0	0	6	0	6	2	91	2	26.6667	1	0	1	0	1	0	0	5.95	0.76	7	0.92	1.43	16	23	104	40.563	1.42	0.423	9.9	30.5	2.7	1.1	75	16	32.8	5.4
602	0	0	5	0	5	2	84	2	27.9421	1	0	1	0	1	1	0	3.58	1.96	9.93	1.28	1.92	6	11	418	7.927	2.33	0.18	13.3	32.7	3.77	1.55	93	10	33.7	2.58
603	0	0	8	0	8	2	68	2	20.3125	0	0	1	0	1	0	0	3.52	1.05	10.9	1.28	3.37	28	20	72	74.367	28.44	0.035	10	0	6.75	6.39	111	80	41	11.7
604	0	1	13	1	13	1	63	3	24.3375	0	0	1	0	1	1	0	6.78	0.64	8.84	1.04	1.55	160	310	1228	3.312	211.57	1.87	10.3	32.9	3.56	2.09	237	198	27.2	4.92
605	0	0	8	0	8	1	53	2	25.2493	1	0	1	0	1	1	1	6.04	1.24	6.11	0.72	2.44	16	13	1410	3.007	21	0.133	11.7	24.1	5.75	1.26	95	51	33.6	4.8
606	0	0	1	0	1	2	61	2	15.2109	0	0	1	0	0	0	0	2.71	1.52	6.91	0.88	2.75	12	11	48	101.99	2.79	0.07	10.1	26.4	5.93	6.58	83	13	42.7	4.9
607	1	0	2	0	2	2	48	2	26.6728	0	1	1	0	0	1	0	4.03	0.51	8.2	0.88	2.16	25	26	75	81.463	3.04	0.1	9.8	27.7	3.56	1.5	71	36	34.4	5.73
608	0	0	9	0	9	2	58	2	25.0995	0	0	0	1	0	0	0	3.43	2.42	6.1	1.01	3.04	64	56	48	104.162	10.17	0.105	11.1	25.7	5.48	3.25	90	123	36.4	5.92
609	1	1	9	1	9	1	71	3	19.2526	0	0	0	1	1	1	1	5.75	0.34	7.93	1.24	1.02	6	15	248	21.66	78.57	18.3	16.4	51.2	3.44	1.34	145	47	28.7	41.1
610	0	0	3	0	3	1	81	3	28.6501	0	0	1	1	1	0	0	9.31	0.8	11.2	1.9	1.86	25	51	90	68.765	24.09	0.123	12.5	26.9	3.22	0.72	36	32	35.6	18
611	0	0	1	0	1	1	68	2	23.6713	1	0	0	0	0	1	0	5.65	1.17	5.55	1.07	3.02	19	22	738	5.919	1.68	1.272	11	25.5	4.37	1.04	101	44	31.6	4.48
612	0	0	3	0	3	1	80	2	36.7309	0	0	1	0	1	0	0	2.82	1.72	7.25	0.85	0.99	12	15	82	77.499	6.49	0.042	11.4	25.2	2.55	1.82	58	28	43.6	9.7
613	0	0	5	0	5	1	41	2	26.1224	0	0	0	0	1	1	0	5.95	3.03	5.7	1	2.05	21	35	70	110.647	2.96	0.775	11.2	23.5	3.7	1.3	56	16	26.8	9.5
614	0	0	1	0	1	2	80	2	22.0386	0	0	1	1	0	1	0	3.33	0.96	22.2	0.96	2.49	12	20	278	13.349	4.05	0.151	10.8	27.7	4.78	1.92	87	12	32.9	4.8
615	0	0	0	0	0	1	76	2	25.9516	0	0	1	0	0	0	1	4.57	2.2	4.71	1.37	3.31	11	21	107	57.78	5	0.1	13	29.2	5.91	4.92	69	13	39.7	12
616	0	0	2	0	2	1	32	2	23.9995	0	0	0	0	0	1	0	4.28	1.77	4.36	1.34	1.19	13	12	78	113.535	1.9	0.243	10.3	27.5	2.9	1.46	40	18	42.4	8.8
617	0	0	9	0	9	2	72	2	31.6049	0	0	1	0	0	0	0	4.75	1.48	4.3	1.53	1.7	11	19	97	50.43	0.5	0.072	11.1	22.4	4.52	1.56	59	24	34.9	6.04
618	0	0	0	0	0	2	57	2	30.4832	0	0	1	0	1	1	0	3.85	0.95	5.21	1.08	2.41	10	18.5	59.7	65.014	14.71	0.262	12	12.2	3.34	0.76	75	34	24.6	14
619	0	0	7	0	7	2	69	2	25.8065	0	0	1	1	0	0	0	9.44	1.01	5.42	0.94	1.1	15	26	61	89.106	57.52	0.7	15.2	32.5	2.59	1.04	85	34	31.6	33.78
620	0	0	9	0	9	1	55	2	31.1419	0	0	1	1	0	0	1	5.17	1.78	7.9	0.82	2.52	13	15	49	116.935	71.5	3.57	11.4	38.5	4.23	1.76	68	41	38.3	6.5
621	0	0	4	0	4	2	52	2	26.0375	0	0	0	0	0	1	0	5.54	0.91	31	1.27	1.76	35	29	98.8	106.83	6.02	0.1	11	32.3	4.08	1.52	470	190	35.2	84.6
622	0	0	2	0	2	1	62	2	24.0671	0	0	1	0	1	1	0	4.72	1.13	9.2	0.47	2.7	31	18	575	8.348	70.4	0.363	12.6	30.1	5.44	1.32	83	30	21.6	1.7
623	0	0	6	0	6	1	60	2	26.5306	0	0	0	1	1	0	0	4.43	2.23	26.35	0.6	2.3	15	9	50	111.965	12.86	0.1	10.8	34.4	3.6	1.96	113	18	34.1	6.8
624	1	0	16	0	16	1	64	2	29.4118	0	0	0	1	0	0	1	3.07	1.98	6.91	0.92	3.31	23	24	69	95.365	83.34	0.04	11	28.1	4.9	1.81	82	43	35.6	4.5
625	1	1	11	1	11	2	50	3	21.0498	0	1	1	1	1	1	0	7.07	1.39	7.6	1.11	5.67	14	24	46	111.737	52	1	12.6	34	3.72	1.36	144	77	24.3	3.9
626	0	0	2	0	2	1	76	3	23.03	0	0	0	0	0	0	1	2.23	1.04	5.27	1.06	2.96	15	45	145	40.014	31.7	0.45	16.1	32.7	7.03	0.92	75	65	25.1	15.4
627	0	0	12	0	12	1	59	2	23.6614	1	0	1	0	0	1	0	5.13	0.52	9.3	0.71	0.61	14	16	621	7.768	212.6	0.057	12.2	29.3	5.03	1.53	79	43	31	2.6
628	0	0	1	0	1	1	62	2	28.7268	0	0	0	0	1	0	1	3.27	1.79	15.86	0.8	2.61	32	25	50	110.403	25.62	0.089	10.5	24.2	4.49	4.21	83	70	45.2	11.1
629	0	0	5	0	5	1	59	2	28.2828	0	0	1	0	1	1	0	3.7	0.75	11.9	1.07	2.44	23	21	526	9.495	6.1	0.169	34.6	27.5	4.09	1.87	73	33	29.9	3.2
630	1	0	5	0	5	1	84	3	29.4118	0	1	1	0	1	1	0	6.94	0.24	9.6	0.79	0.91	26	39	301	15.643	103.15	0.435	13.6	32.1	2.64	3.15	51	38	25.2	7.7
631	0	0	6	0	6	1	65	2	26.2596	0	0	0	0	0	0	0	3.55	0.76	10.77	0.98	2.94	10	13	49	109.002	9.03	0.042	9.7	26.8	4.39	1.16	74	18	33	10.3
632	1	1	3	1	3	2	89	3	30.4832	1	1	1	0	1	1	0	9.08	2.4	15.34	0.68	2.4	8	14	42	9.909	0.96	0.37	11.6	25.6	27.03	1.25	86	14	31	11.1
633	0	0	4	0	4	1	79	3	21.5645	1	0	1	0	1	0	0	6.11	1.11	9.2	1.03	1.51	34	18	56	93.517	1.16	0.021	11.7	29.6	3.43	1.3	59	23	29.9	6.8
634	1	1	7	1	4	1	57	3	27.5487	0	1	1	0	1	1	1	4.51	0.19	14.3	0.54	0.81	11	15	658	7.346	151.56	0.87	14.1	31.5	2.19	1.44	89	30	32.7	2
635	1	0	3	0	3	1	81	3	29.3878	1	1	1	0	1	1	0	15.14	0.98	13.5	0.4	0.8	25	40	77	80.9	231.81	0.979	12	33.4	1.74	0.97	115	20	19.4	11.2
636	1	0	29	0	29	1	92	2	26.9274	0	1	1	0	1	0	1	8.97	1.04	15.2	0.88	1.62	28	18	90	63.652	19.15	0.316	17.6	34.3	4.08	2.17	58	40	33.6	6.4
637	0	0	2	0	2	1	70	2	29.3878	1	0	1	0	1	0	1	3.76	1.55	5.35	0.67	5.67	12	17	97	67.858	1.71	0.048	11.9	30.1	5.02	1.17	72	23	37.3	10.7
638	0	0	9	0	9	1	59	2	18.3391	0	0	0	0	1	1	0	4.44	1.18	6.5	0.76	1.57	12	22	404	13.063	51.59	1.011	12.5	30.1	3.21	1.61	180	124	37	9.3
639	1	0	3	0	3	1	57	2	25.8953	0	1	1	0	1	1	0	5.25	1.08	28	0.92	1.35	27	23	419	12.677	32	1.01	10.4	25.5	3.79	2.6	139	68	24.9	5.1
640	1	0	5	0	5	2	57	3	27.8852	1	1	1	0	1	1	0	6.33	1.12	19.8	0.82	1.86	3	10	694	5.191	39.2	1.52	12.4	31	3.93	3.16	85	30	30.7	3.3
641	0	0	0	0	0	1	47	2	29.3878	0	0	1	1	0	1	0	2.62	1.73	14.3	1.03	2.55	16	11	81	82.209	161.49	3.52	10.8	30.2	5.11	2.06	86	31	61.9	11
642	0	0	3	0	3	1	64	2	24.2424	0	0	0	0	0	0	1	2.54	1.26	8.85	1.15	2.84	34	28	67	96.525	58.85	0.062	10.6	28.4	5.1	2.13	70	40	39.5	6.08
643	0	0	2	0	2	1	73	2	28.7412	0	0	1	1	1	0	0	3.7	0.97	5.54	0.82	2.93	61.5	40	57.33	86.64	5.77	0.049	11.9	42.4	4.16	0.88	64	102	29.2	8.9
644	0	0	0	0	0	1	87	2	25.3515	0	0	0	0	0	0	1	6.42	2.09	5.99	0.92	3.01	15	27	361	12.295	119.07	0.06	10.8	28.5	3.99	0.51	162	117	34.6	4.4
645	0	0	7	0	7	1	72	2	19.5918	0	0	0	0	0	0	0	2.61	1.65	2.62	0.83	1.61	19	20	79	85.276	0.98	0.02	10.7	26.3	4.12	3.54	78	38	40.7	3.91
646	1	0	14	0	14	2	82	2	26.5039	0	1	1	0	1	1	0	3.15	0.48	6.4	0.57	0.71	12	18	468	7.012	165.96	0.661	12.3	26.1	1.86	1.48	83	35	35.4	9.2
647	0	0	26	0	26	2	65	3	26.6728	0	0	0	1	1	0	0	8.72	0.24	13.46	0.95	2.26	15	23	89	58.781	158.21	0.513	11.4	25.4	4.03	1.99	79	53	27.5	3.7
648	0	0	2	0	2	1	57	2	20.202	0	0	0	0	0	0	1	2.34	1.69	14.09	0.88	1.98	20	22	69	100.172	57.1	0.09	10.8	30.7	3.06	1.88	75	122	34.8	5.3
649	0	0	2	0	2	1	70	2	19.1406	1	0	1	0	1	0	0	4.18	1.35	8.2	1.07	3.07	22	19	44	110	19.47	0.166	11.5	9.5	3.38	1.3	78	24	35.2	6.3
650	1	0	1	0	1	2	62	2	25.3906	0	1	0	0	0	0	1	2.94	0.85	5.73	1.54	4.75	26	32	42	105.825	121.56	0.045	10.8	32.5	6.34	0.91	127	222	38.3	8.9
651	0	0	7	0	7	1	39	2	19.0311	0	0	0	0	0	1	0	3.85	0.83	27.8	0.77	3.23	14	13	32	155.887	19.3	0.023	9.5	27.6	5.11	1.87	55	32	12.8	0.8
652	0	0	3	0	3	2	69	2	26.9531	0	0	1	0	0	1	0	6.58	1.13	13.28	0.83	2.9	16	14	291	13.646	35.29	0.327	10.8	27	4.54	2.4	64	20	39.3	1.97
653	0	0	7	0	7	1	83	2	24.0346	1	0	1	0	1	0	0	0.94	1.64	4.84	0.86	1.1	10	17	54	92.295	13.99	0.028	11.4	35.7	2.26	0.64	46	19	40	9.4
654	0	0	8	0	8	2	84	2	22.5827	0	0	1	0	1	1	0	9.31	0.88	9.1	0.9	1.24	4	9	241	15.425	10.14	0.18	10.3	26	2.95	1.77	60	26	46.7	5.23
655	1	0	6	0	6	1	56	2	19.2526	0	1	1	0	0	1	0	4.9	1.1	7.7	0.76	1.52	4	7	552	9.148	58.84	0.273	11	13.6	3.36	1.94	79	25	26.8	4.58
656	0	1	23	1	23	1	64	2	20.5151	1	0	0	1	1	0	1	2.37	0.7	6.13	0.42	0.69	24	63	173	35.165	94.89	0.84	12.4	31.4	1.56	0.75	77	24	28	17.2
657	0	0	12	0	12	2	74	2	30.0408	1	0	1	0	0	1	0	3.49	2.6	5.67	1.47	2.59	9	21	58	87.47	8.42	0.1	11	26.4	4.48	0.97	45	10	34.7	7.46
658	0	0	11	0	11	1	60	2	32.8466	1	0	1	0	1	1	0	2.86	0.74	3.44	1.03	0.71	19	26	97	72.796	9.39	0.911	11.8	28.6	2.11	0.65	75	102	35.2	19
659	0	0	4	0	4	1	84	2	25.5296	1	0	1	0	1	1	0	2.75	1.58	9.34	0.94	2.1	18	15	135	41.24	5.13	2.21	10.5	25.6	3.6	0.95	64	15	32.8	3.3
660	1	0	1	0	1	2	59	2	38.5141	0	0	1	1	1	0	0	6.55	0.67	6.45	1.03	1.04	28	14.8	62.5	105.477	87.13	0.227	11.3	25.2	5.47	1.43	64	11.6	30	18.8
661	0	0	11	0	11	2	72	2	23.3887	0	0	1	0	1	0	0	4.17	0.9	10.8	1.48	1.15	23	27	47.6	85.428	89.54	0.041	10.5	27.6	3.47	1.41	63	27	36.4	12.1
662	1	0	11	0	11	1	68	2	19.5918	0	1	1	0	1	1	0	8.03	0.49	7.55	1.21	0.68	14	11	934	4.452	218.12	2.932	11.1	32	2.52	0.9	68	47	30.2	5.25
663	0	0	8	0	8	2	80	2	24.4898	1	0	1	0	0	0	0	11.96	1.19	3.98	1.31	2.31	18	41	65	77.353	28.2	2.42	9.5	43.9	4.15	1.29	53	31	29.5	1.8
664	0	0	1	0	1	2	60	2	23.2434	1	0	1	0	0	0	0	4.42	0.67	7.79	1.61	2.92	10	21	82	67.22	18.49	0.05	10	24.9	4.91	1.24	66	11	37.7	5.6
665	1	0	1	0	1	2	46	2	28.3203	0	1	0	0	0	0	0	0.88	1.31	4.34	1.18	3.43	21	17	50	111.812	4.27	0.09	11.1	38	5.14	1.41	60	25	27.4	4.5
666	0	0	1	0	1	1	74	2	29.0548	0	0	0	0	0	0	1	3.83	2.09	5.58	0.76	3.42	17	22	49	102.324	74.55	0.105	11.5	31.1	4.86	1.42	150	162	32.8	7.9
667	0	0	14	0	14	1	85	2	26.8923	0	0	1	0	1	1	0	8.04	3.08	10	1.15	0.61	11	24	174.3	82.811	52.51	0.15	12.9	10.5	4.11	1.37	84.2	23.3	60.9	5.9
668	1	0	1	0	1	1	77	2	23.4375	0	1	0	0	1	0	0	5.26	0.83	9.18	0.85	1.05	6	13	95	65.786	10.19	0.19	10.2	29.3	3.36	1.38	137	19	25.5	3.5
669	0	0	0	0	0	1	51	2	24.2215	1	0	1	0	0	1	1	2.71	1.01	7.68	1.11	1.72	40	22	203	128.284	173.19	0.464	28.8	9.1	3.73	0.92	56	21	39	21.1
670	0	0	5	0	5	2	73	2	16.3453	0	0	1	0	1	0	1	4.29	1.24	4.38	1.01	1.53	17	27	136	33.281	27.24	0.17	11.7	31.5	3.39	1.69	71	18	32.5	5
671	0	0	1	0	1	1	56	2	24.9135	0	0	1	0	1	1	0	4.93	1.94	7.04	0.85	3.71	8	15	58	108.341	1.72	0.021	11.1	28.6	5.13	1.76	80	16	39.6	10.95
672	1	0	19	0	19	1	78	2	24.7934	1	1	1	0	1	1	0	2.7	0.81	2.39	0.68	2.18	21	11	569	7.556	39.41	0.02	11.9	31.7	4.07	1.97	90	15	37.8	6.88
673	0	0	8	0	8	1	70	2	24.2424	1	0	1	0	1	0	0	3.4	1.4	3.72	1.02	2.49	22	20	61	96.179	4.18	0.02	12.7	29.5	4.33	0.97	92	66	36.9	23.3
674	0	0	2	0	2	1	66	2	20.2812	0	0	0	0	0	0	1	7.62	1.99	5.85	1.23	2.55	11	18	45	112.095	9.89	0.078	11	26.4	4.12	1.02	78	21	41.6	13.2
675	0	0	2	0	2	2	75	2	22.4913	1	0	1	0	1	0	0	6.19	0.66	3.26	1.27	3.56	27	30	90	54.058	1.71	0.1	10.2	28.9	4.98	1.09	62	30	38.8	20.4
676	0	0	2	0	2	2	70	2	21.6263	1	0	1	0	0	0	1	4.59	1.36	9.06	0.99	2.38	8	12	54	92.103	8.96	0.323	10.3	29.5	3.44	0.48	107	17	36.1	7.6
677	1	0	2	0	2	2	80	2	20	0	1	0	0	1	0	0	1.32	0.79	2.39	1.08	1.46	11	15	40	94.764	2.74	0.02	11.8	27.3	3.12	1.01	38	8	34.4	6.82
678	1	0	1	0	1	2	74	2	22.6562	1	0	1	0	1	0	0	4.08	1.03	3.5	0.99	1.07	34	17	77	65.739	66.8	3.16	21.9	21.7	2.53	1.3	73	37	38.2	15.12
679	0	0	4	0	4	1	78	2	21.0772	1	0	0	1	1	1	0	1.26	2.06	8.7	1.09	2.85	37	76	93	67.5	8.93	0.08	8.7	33.7	4.47	1.41	59	26	34.3	5.4
680	1	0	7	0	7	1	77	2	21.4692	1	1	1	0	1	1	0	2.15	1.99	13.5	0.81	1.67	11	16	116	52.038	54.77	0.1	10.7	25	3.18	1.53	48	25	37.2	9.64
681	0	0	3	0	3	1	46	2	28.4444	0	0	1	0	0	0	1	3	1.7	8.79	1.84	2.69	19	25	63	112.342	1.16	0.022	10.8	32	5.85	2.59	93	132	34.5	15
682	1	0	13	0	13	2	50	2	26.3465	0	1	1	0	0	1	0	4.82	0.79	3.82	1.15	2.18	17	13	125	43.316	63.68	0.15	10.7	25.2	4.12	2.13	83	56	28.2	3.18
683	0	0	2	0	2	2	59	2	29.7458	0	0	1	0	0	0	1	3.53	1.94	11.9	1	3.32	45	36	52	100.745	0.96	3.05	11.3	27.3	2.36	1.01	79	53	39.4	9.58
684	0	0	11	0	11	1	57	2	21.6128	0	0	1	0	0	1	0	6.05	0.81	10.42	1.05	2.62	23	26	127	53.674	0.48	0.041	10.9	34.6	3.91	0.82	91	31	22.3	5
685	0	0	21	0	21	2	41	2	28.959	0	0	0	1	0	0	1	1.38	1.17	6.12	0.93	2.29	21	16	42	122.646	4.38	0.183	10.6	29.4	4.01	1.55	32	26	40.3	4.3
686	0	0	3	0	3	1	48	2	21.7993	0	0	1	0	0	1	0	4.4	0.62	4.69	1.25	2.89	67	55	94	82.264	1	0.043	11.4	27.1	4.61	1.1	114	27	40.1	8.2
687	0	0	3	0	3	1	69	2	26.5731	0	0	1	0	1	0	0	1.91	1.53	13.09	0.8	1.66	60	36	74	89.464	18.85	0.892	10.9	27.2	3.07	1.54	98	132	38.2	8.2
688	0	0	10	1	10	2	61	3	18.5901	0	0	0	1	0	0	1	2.47	1.37	13.3	1.16	3.11	55	48	41	107.419	19	0.06	13.2	30.7	1.98	0.77	92	69	34	11.2
689	1	0	27	0	27	1	86	2	23.939	0	1	0	1	1	0	0	7.2	2.47	14.7	0.84	2.18	7	20	90.9	69.015	40.47	0.1	25.4	10.8	3.43	1.53	36.5	52	41.6	5
690	0	0	3	0	3	1	64	2	27.6817	0	0	1	0	1	1	0	3.01	1.34	4.31	1.09	3.16	7	11	79	90.205	5.3	0.05	11	37.3	4.86	1.54	50	20	35	4.5
691	0	0	7	0	7	1	57	2	25.9909	0	0	1	0	1	1	0	1.92	1.55	18.8	1.39	2.16	22	29.6	153.6	11.486	1.12	1.272	11.1	29.3	3.24	1.02	46	26.8	24.8	8.6
692	1	0	1	0	1	1	57	2	35.8564	0	0	0	1	0	0	1	4.78	1.24	7.4	0.66	2.28	19	21	44	111.058	56.7	0.643	13.2	26.1	2.78	1.34	91	11	38.6	4.5
693	0	0	1	0	1	1	56	2	21.9525	1	0	1	0	1	1	0	3.1	1.01	6.4	0.61	1.11	2	10	461	11.374	178.88	1.12	13.6	32.2	2.66	1.88	138	22	28.6	10.76
694	0	0	1	0	1	2	48	2	31.25	0	0	0	1	0	0	1	6.39	1.85	7.1	1.03	1.44	92	17	63.4	129.029	288.19	0.45	12.4	23.5	3.99	3.32	86	17	39	15.1
695	0	0	9	0	9	1	61	2	27.4449	1	0	1	0	0	1	0	4.92	1.63	4.76	1.09	2.9	13	20	147	43.73	0.5	0.107	10	34.2	5.75	3.12	49	6	18.7	1.7
696	0	0	4	0	4	1	67	2	26.7299	1	0	0	0	0	0	0	3.63	1.22	6.39	0.83	1.19	4	11	56	101.742	1.12	0.02	11	30.9	2.29	1.05	103	15	34.8	12.4
697	0	0	2	0	2	1	80	2	18.7242	0	0	1	0	1	0	1	6.33	1.13	7.76	0.66	1.31	15	37	70	84.725	102.3	0.11	12.3	30.4	2.48	1.17	170	124	29.3	12.66
698	0	0	3	0	3	2	60	2	29.3444	0	0	1	0	0	1	0	4.73	1.18	4.17	0.76	3.28	17	23	285	14.907	2.3	0.064	11.5	26	6.23	3.64	66	15	36.5	2.4
699	0	0	1	0	1	1	65	2	22.4913	1	0	1	0	0	0	1	2.62	1.71	7.51	2.16	2.3	22	16	64	97.671	22	0.01	11.9	29.3	3.97	1.02	97	37	35.7	8
700	0	0	8	0	8	1	68	2	22.0386	1	0	1	1	1	0	0	3.23	1.23	6	0.99	2.06	18	17	76	89.113	1.63	0.1	8.6	24.5	3.64	0.97	153	121	45.3	6.79
701	0	0	6	0	6	2	68	2	20.8117	1	0	1	0	0	0	1	3.37	1.9	10.19	1.01	2.65	20	13	34	108.761	11.41	0.337	10.4	23.9	4.64	2.18	70	18	39.9	6.9
702	0	0	11	0	11	1	67	2	30.2768	0	0	1	0	0	1	0	2.9	0.54	8.4	0.75	2.87	10	13	525	8.997	7.27	0.155	12	30.9	4.25	1.39	60	37	37.8	5.6
703	0	0	12	0	12	2	64	2	29.3848	0	0	0	0	0	0	1	2.61	0.2	7.31	0.9	1.91	17	13	65	86.554	196	0.283	10.8	26	3.68	1.86	91	21	38.9	9.4
704	1	1	9	1	9	1	60	2	18.9388	0	1	0	0	0	0	1	0.12	2.16	6.3	0.2	0.64	37	28	44	118.005	50.58	0.068	12.1	25.8	1.32	0.87	111	35	27	4.7
705	1	0	11	0	11	2	66	2	27.1918	0	0	1	0	0	1	0	4.49	0.81	7.02	1.48	2.1	1232	27	51	59.318	10.4	0.083	11.4	28.9	3.77	0.52	75	52	0	10.9
706	1	0	6	0	6	1	57	2	27.7778	0	1	0	0	0	0	1	2.53	0.83	9.97	1.43	1.72	26	19	49	115.303	20.37	0.04	10.8	26.4	3.6	1.02	84	107	34.7	6.8
707	0	0	1	0	1	1	55	2	16.937	1	0	0	0	0	0	1	4.35	1.74	6.8	0.95	3.84	10	14	66	103.462	7.1	0.036	11.1	25.8	5.25	1.52	95	15	45.2	6.9
708	0	0	2	0	2	2	69	2	22.0386	0	0	0	0	0	0	1	3.51	2.05	8.09	1.23	1.95	7	10	28	115.124	22.7	0.67	10.8	24.4	3.66	0.67	108	51	35.9	5.9
709	0	0	1	0	1	1	49	3	25.4327	0	0	0	0	0	0	1	10.49	0.21	6.3	0.75	1.16	25	27	48	123.006	0.5	0.031	11.4	8.7	5.04	0.98	77	93	27.2	13.1
710	0	0	10	0	10	2	72	2	23.5883	1	0	1	0	0	1	0	3.21	6	4.66	1.07	7.21	23	32	54	90.818	3.31	0.12	9.3	35.4	9.84	2.75	101	13	19.7	2.29
711	0	0	1	0	1	1	69	2	21.9525	1	0	1	0	0	0	1	9.1	1.24	6.24	1.22	3.71	7	16	41	114.038	61.28	0.953	11.6	35	5.3	1.19	87	12	34.9	8.61
712	0	0	0	0	0	1	59	2	24.6914	1	0	1	1	0	1	1	2.91	0.15	14.45	0.53	2.82	36	11	53.4	129.963	34	1.01	11.4	30.9	3.84	1.01	93	70	24.7	5.25
713	0	0	13	0	13	1	72	2	27.0842	0	0	1	0	1	0	0	2.87	1.09	5	0.96	0.58	13	16	56	98.23	55.8	0.04	12.7	32.8	1.71	0.79	65	39	38.4	16
714	0	0	6	0	6	1	44	2	17.7557	1	0	0	0	0	0	0	12.17	0.99	5.63	1.22	1.73	7	23	37	141.788	47.2	0.26	12.1	26.4	2.71	1.13	339	198	28.5	13.1
715	0	0	8	0	8	2	79	2	20.5457	1	0	0	0	1	0	0	3.75	2.03	4.99	0.87	1.75	9	14	134	32.484	32.18	0.166	11.1	29.1	3.33	1.53	56	25	36.3	4.1
716	0	0	6	0	6	1	69	2	20.4294	1	0	0	0	0	0	1	4.48	1.03	10.2	0.67	3.28	27	17	61	96.857	2.98	0.103	10.7	28.6	3.5	0.8	62	30	38.9	8.7
717	0	0	6	0	6	2	78	2	22.8928	1	0	1	0	1	0	0	8.29	0.8	10.3	1.36	2.82	36	30	61	83.647	284.1	1.99	10.3	33.9	2.4	1.21	102	37	41.1	19.61
718	0	1	16	1	16	2	58	2	22.2041	1	0	0	1	1	1	0	0.62	0.07	7.3	0.61	2.66	14	71	52	101.455	26.3	12.22	15.3	41	3.35	1.47	74	15	29.1	2.7
719	0	0	13	0	13	1	75	3	24.5089	0	0	0	0	0	0	1	8.11	0.53	24.9	0.87	2.48	27	24	31	122.645	21.2	0.068	11.2	26.4	6.1	1.4	66	25	28.6	6.1
720	0	0	5	0	5	1	51	3	23.3844	1	0	0	0	0	0	1	3.85	0.35	7.24	0.87	1.7	18	20	51	118.306	97.62	0.15	11.5	33.8	3.81	1.04	120	39	33.5	7.6
721	0	0	10	0	10	1	68	2	24.7721	1	0	1	0	1	0	1	4.91	0.31	9.6	0.52	4.13	23	28	58	99.583	1.06	0.18	11.4	28.5	2.73	0.46	53	10	33.8	15.72
722	0	0	6	0	6	1	60	3	22.5981	0	0	0	0	1	0	1	3.22	1.67	7.51	1.52	1.37	58.6	28	103.7	5.869	17.4	0.1	11.2	35.1	4.91	0.92	62	29	73.4	4.9
723	0	0	0	0	0	2	58	2	25.0762	1	0	1	0	0	0	1	3.79	1.42	4.63	0.81	1.78	18	32	65.45	114.038	140.5	0.13	11.9	37.38	3.12	2.77	50	29	26.2	6.7
724	0	0	17	0	17	1	65	2	23.8087	0	0	1	0	1	0	1	7.24	3.16	6.89	1.18	2.9	19	20	59	100.992	108.86	0.58	10.5	31.2	3.88	2.25	100	31	41.7	6.98
725	0	0	1	0	1	1	53	2	22.4913	0	0	1	0	1	1	0	4.82	0.57	8.05	2.11	2.25	21	39	448	11.941	32.82	7.424	11.3	31.4	3.72	1.74	108	23	20.8	2.3
726	0	0	8	0	8	1	62	2	22.8571	0	0	0	0	0	1	0	2.08	1.09	29	1.08	1.4	64	40	40	75.785	5	0.073	12.8	29	4.09	0.82	68	54	76.1	16
727	0	0	0	0	0	1	74	2	29.4118	0	0	0	0	0	0	1	13.29	1.81	4.26	1	2.35	64	18	53	90.224	11.8	0.02	10.2	28.6	4.61	0.67	60	18	34.4	6.3
728	0	0	30	0	30	2	51	3	23.5237	0	0	0	1	1	0	1	0.4	0.25	25.34	0.81	2.01	7	7	38	118.153	243.15	1.15	17.7	31.2	4.49	1.8	87	24	25	19
729	0	0	10	0	10	1	67	2	23.03	0	0	0	0	0	0	0	7.14	1.13	9.84	0.51	1.94	34	62	72	91.757	66.1	0.1	13.3	21	3.24	1.43	77	12	30.4	10.2
730	0	1	2	1	2	1	92	2	29.7578	0	0	1	0	1	1	0	9.43	0.24	12.7	1.41	1.29	11	32	486	8.286	142.66	100	17.3	38.1	2.79	0.58	95	10	24.4	5.5
731	1	0	2	0	2	2	78	2	24.8358	0	0	1	0	0	0	0	2.78	1.67	7.5	0.48	1.82	39	56	71	70.505	9.28	0.6	12	30.7	4.61	0.97	113	21	30.7	5.5
732	0	1	5	1	5	2	75	3	25.8876	0	0	1	1	1	1	0	15.67	0.69	12.07	0.29	0.74	18	28	402	8.852	113.23	0.741	15	35.5	1.96	1.73	91	33	34.5	54.2
733	0	1	9	0	9	1	77	3	22.0317	0	0	1	0	1	0	0	1.16	0.86	6.49	0.65	1.49	38	41	66	88.647	167.68	0.04	13.7	32.8	2.89	1.78	170	177	32.3	19.49
734	0	0	2	0	2	2	77	3	20.4444	1	0	1	0	1	0	0	6.97	1.08	5.65	0.66	1.36	9	14	30	106.39	26.15	0.6	11.8	26.3	2.9	1.85	106	92	40.2	18.25
735	0	0	19	0	19	1	60	2	28.7211	0	0	1	0	1	1	0	3.3	0.7	7.6	0.82	2.17	8	20	715	6.505	4.24	13	11	24.2	4.66	1.4	64	30	30.4	6.37
736	0	1	3	0	3	2	56	2	21.6311	1	0	1	0	1	1	0	6.36	2.63	6.1	1.1	2.28	3	11	275	16.009	48.78	2.663	8.9	24.6	2.42	1.19	73	16	27	3.9
737	0	0	5	0	5	1	85	2	23.1834	1	0	1	0	1	0	0	5.35	1.34	5.16	0.93	1.58	18	14	61	86.561	33.99	0.128	13.3	34.2	3.14	1.3	78	67	27.7	9.2
738	1	1	4	1	4	1	74	2	27.6817	0	1	0	0	0	1	0	32.47	0.6	6.82	0.77	2.25	6	71	123	49.512	60.9	5.13	15.6	37.4	4.15	2.62	254	130	33.6	7.1
739	1	1	5	1	5	1	70	3	24.2123	0	1	1	0	1	0	0	13.26	1.3	8.45	1.03	3.15	41	36	74.2	88.74	175.39	2.14	15.7	30.6	3.2	0.86	130	62	30.7	9.6
740	0	0	0	0	0	2	59	3	27.0552	0	0	0	0	0	1	0	5.36	1.51	11.97	0.64	1.83	18	56	217	20.872	23.8	30	13.6	33.1	4.35	0.66	77	31	13.6	20.5
741	0	0	2	0	2	1	64	2	26.6667	0	0	0	1	0	1	0	12.73	0.27	12.4	0.84	2.53	40	86	189	31.599	225.64	7.833	10.1	24.8	5.08	4.84	63	21	27.5	8.4
742	0	0	11	0	11	1	67	2	27.1605	0	0	0	0	0	0	0	3.6	1.54	5.65	1.25	1.46	27	16	70	92.826	4.02	0.043	11.3	28.7	3.45	0.24	88	39	36.4	10
743	0	0	3	0	3	1	53	2	24.3375	0	0	0	1	0	1	0	4.6	0.34	6.7	0.63	0.99	30	43	123	57.382	140.15	6.4	17.4	35.4	2.48	1.82	72	98	33.3	32.5
744	0	0	2	0	2	1	76	2	20.7612	0	0	0	0	0	0	0	2.72	1.04	8.12	1.42	3.1	14	25	65	89.834	11.11	3.63	12.4	28.5	4.97	0.73	83	19	39	13.3
745	0	0	30	0	30	2	57	2	22.0317	1	0	1	0	0	0	0	3.7	2.5	4.24	0.97	3.12	28	27	19	142.292	2.36	0.13	11.7	31.9	4.64	1.93	79	43	42.1	5.6
746	0	0	6	0	6	1	48	2	33.9506	0	0	1	0	0	0	0	2.19	1.46	8.81	0.77	3.61	69	34	87	90.333	1.72	0.039	10.3	24.6	5.56	3.41	90	198	41.2	8
747	0	0	14	0	14	2	85	2	20	1	0	1	0	1	0	0	8.46	1.01	3.09	1.05	2.1	43	28	82	56.394	60.76	0.181	10.9	26	3.57	0.88	81	36	36.4	12.5
748	0	0	14	0	14	2	70	2	27.3438	1	0	1	0	1	0	0	1.78	1.19	9.1	1.07	1.25	14	21	52	93.253	23.18	0.035	11.3	28	2.76	1.02	67	7	35.2	12.77
749	1	0	9	0	9	2	53	2	26.1224	1	1	0	1	1	0	0	4.47	1.46	10.9	1.07	1.5	18	16	35	119.7	2.21	0.048	10.5	29.7	3.06	1.15	68	24	32	4
750	0	0	2	0	2	2	65	2	21.4844	0	0	1	0	1	0	0	5.07	1.72	3.29	0.84	1.05	16.9	21	107	47.046	1.34	0.14	34.6	26.9	5.13	1.75	60	11	73.6	5.56
751	0	0	5	0	5	1	67	2	23.9995	0	0	0	0	0	1	0	3.14	1.28	7.51	0.98	2.24	26	27	66	95.098	2.15	0.1	15.9	28	4.65	1.88	66	57	29.4	2.55
752	0	0	6	0	6	1	70	2	23.6614	1	0	1	0	1	1	0	3.36	0.87	6.19	0.73	1.76	30	24	543	8.457	5.75	0.1	11.7	28.3	3.1	1.2	84	14	28.6	5.1
753	1	0	9	0	9	2	46	2	21.9713	1	1	1	0	0	1	0	3.41	0.65	7.4	1.11	1.47	8	16	469	9.007	81.5	0.315	12.4	26	3.07	1.07	67	50	32.17	11.8
754	1	0	3	0	3	2	78	2	21.4844	0	0	1	0	1	0	0	3.87	1.69	7.4	0.88	2.85	24	17	89	53.651	2.11	0.059	11.5	27.1	5.2	2.86	37	25	35.9	6.9
755	0	0	10	0	10	2	67	2	23.4509	0	0	1	0	1	0	0	9.84	0.52	6.21	0.61	2.36	26	33	47	98.46	91.03	0.125	10.3	23.9	3.61	1.4	110	27	31.8	12.8
756	1	1	5	1	5	1	65	3	22.4986	0	1	1	1	1	1	0	10.94	0.33	16.2	0.63	0.56	35	50	304	17.663	377.5	14.98	13.9	37.7	2.15	0.58	70	26	35.2	16.37
757	1	1	15	1	15	1	67	2	25.9516	0	1	1	0	1	0	0	12.6	0.34	10	0.49	1.23	17	38	100	66.797	25.52	5.4	13.4	42.9	2.74	1.69	55	12	28.7	1.9
758	0	0	15	0	15	2	59	2	23.03	0	0	0	0	1	0	0	2.29	1.49	7.26	0.75	2.4	25	17	42	108.078	213.96	0.743	11.5	25.8	4.52	3.5	57	29	39.3	6.98
759	0	0	20	0	20	2	60	2	33.8741	1	0	1	0	0	1	0	2.66	2.1	23.46	1.03	9.86	9	18	71	80.007	204.5	0.056	10.1	34.1	12.5	4.3	58	11	16.3	3.1
760	0	0	13	0	13	1	93	3	22.46	1	0	1	0	1	0	0	3.35	0.71	6.61	1.19	1.62	30	24	188.99	50.211	1.1	0.02	14.3	34.9	6.43	1.22	50	10.3	62.8	7.4
761	0	0	5	1	5	1	55	3	27.6817	1	0	0	0	1	0	0	3.63	0.69	7.8	0.79	0.86	11	17	94	78.317	116.2	0.04	10	25	2.42	1.94	53	30	35.5	4.2
762	0	0	5	0	5	2	66	2	27.5312	1	0	0	0	1	0	0	2.2	1.21	9.44	0.8	1.57	18	17	115.7	42.5	0.97	0.065	9.9	28.9	3.88	3.66	61	67	38.7	4.4
763	1	0	8	0	8	1	59	2	27.0538	1	1	1	0	0	1	0	1.97	0.29	21.29	0.92	2.41	13	14	560	8.802	73.3	6.33	11.2	25	4.34	1.94	67	17	28	4.3
764	0	0	8	0	8	2	74	3	26.7094	0	0	0	0	1	0	0	5.26	1.24	10	1.39	3.58	23	33	48	93.089	34.47	0.076	11.2	28.6	5.75	2.67	92	21	34	13.9
765	0	0	13	0	13	1	71	2	22.4103	1	0	0	0	1	0	1	5.82	0.88	14.98	0.5	0.75	22	29	87	76.856	29.31	0.19	11.6	29.5	3.72	3.49	95	32	29.5	10.5
766	0	1	18	1	18	1	56	3	35.8564	1	0	1	0	0	0	0	15.69	0.55	13.9	0.85	2.76	22	31	59	107.583	118.45	0.733	10.9	27.8	7.27	3.54	107	30	39	13.4
767	0	0	0	0	0	2	66	2	25.0995	0	0	0	0	1	0	0	6.1	1.01	11.6	0.85	2.04	17	26	34	110.3	1	0.02	10.8	31.8	3.41	1.26	62	16	38.5	10.7
768	0	0	4	0	4	2	53	3	21.2585	0	0	0	1	1	1	0	12.06	0.66	17.9	0.28	1.09	40	11	793	4.544	41.77	0.798	13.2	46.5	2.74	2.09	96	25	29.8	3
769	0	1	1	1	1	1	70	3	25.9516	0	0	1	0	1	1	0	4.8	1.73	13.1	1.04	2.36	15	16	105.9	49.813	13.87	0.1	29.3	34.2	4.44	3.69	51	58.8	64.1	10.7
770	0	0	4	0	4	2	59	2	31.2213	0	0	1	0	1	0	0	3.94	1.59	6.17	1.03	2	17	10	57	97.747	24	0.06	9.6	30.8	3.91	2.05	66	19	40.7	15.47
771	0	0	10	0	10	1	69	2	25.5922	1	0	1	0	0	1	0	4.48	1.14	4.4	0.69	1.29	52	37	76	88.489	9.2	0.1	11.5	24.3	2.59	1.5	91	62	34.8	6
772	0	0	17	0	17	1	58	2	29.7442	0	0	1	1	0	0	0	4.92	1.62	17.9	0.87	0.72	31	20	54	110.014	5	0.032	11.7	25.6	1.88	0.71	62	80	40.7	7.6
773	0	0	7	0	7	2	90	2	20	0	0	0	0	1	0	0	11	0.51	15.58	0.96	1.01	11	14	72	63.718	159.82	0.119	11.8	37.3	2.59	0.9	56	13	30.2	8.9
774	0	0	7	0	7	2	80	2	27.0416	0	0	1	0	1	0	0	4.15	1.48	7.27	0.94	1.95	32	28	99	46.512	10.29	0.055	11.8	30.4	3.34	1.35	60	26	48	7.4
775	0	0	20	0	20	1	51	2	24.2215	0	0	0	0	0	0	0	6.68	0.62	16.97	0.48	2.58	18	23	183	35.997	57.63	0.146	12.4	30	2.92	2.28	72	28	25.5	4.1
776	0	0	13	0	13	2	59	2	22.0317	0	0	1	0	1	0	0	3.71	0.57	8.69	1.27	1.49	19	13	43	107.245	48.85	0.09	12.4	31.1	4.27	0.77	69	31	34.7	3.6
777	0	0	6	0	6	1	73	2	23.03	0	0	0	0	0	0	1	5.17	0.98	5.74	1.13	2.37	38	27	46	105.756	3.8	0.2	12.5	25	2.84	0.77	58	31	26.9	3.6
778	0	0	6	0	6	1	46	2	23.7332	1	0	1	0	0	0	0	4.53	2.71	16.29	1.04	3.58	11	10	84	95.581	0.86	0.032	10.1	26	5.73	1.96	101	22	36.8	6.48
779	1	0	3	0	3	1	71	2	24.4898	0	1	1	0	1	0	0	3.95	1.37	6.04	0.94	1.32	42	30	97	67.383	3.62	0.041	10.8	33.3	3.05	2.61	60	51	31.5	3.3
780	1	0	9	0	9	1	66	2	17.1875	1	1	1	0	1	0	0	4.01	1.09	8.81	0.76	1.52	28	24	69	94.035	3.9	0.19	10.7	30.1	2.71	0.94	71	23	42.4	6.7
781	0	0	6	0	6	1	61	2	21.9525	1	0	0	0	0	1	0	4.29	1.36	8.13	0.89	2.56	18	15	292	19.073	6.81	0.219	10.4	34.2	4.01	1.31	142	108	31.3	5.13
782	0	0	2	0	2	1	72	2	21.7555	0	0	1	1	1	0	0	6.83	1.38	4.6	0.91	1.43	45	25	59	96.146	95.63	0.08	13.9	13.7	2.8	1.37	59	32	29.8	10.3
783	0	1	1	1	1	1	86	3	19.0311	0	0	0	0	1	1	0	9.4	0.9	21	0.73	1.03	21	49	299	15.549	32.39	0.75	12.7	31.4	2.24	1.7	99	44	24	7.9
784	0	0	10	0	10	1	44	3	26.079	0	0	0	0	0	1	0	3.75	1.14	11.1	0.51	1.88	20	16	59	117.045	84.7	1.09	11.3	32.4	3.6	1.69	64	22	21.2	6.2
785	0	0	12	0	12	1	65	3	16.3265	0	0	1	0	0	0	0	4.94	1.3	8.73	1.29	2.91	21	27	29	135.226	7.19	0.539	13.8	33.5	5.1	1.81	62	36	31.9	10.51
786	1	0	8	0	8	2	81	2	25.3906	0	0	1	0	1	0	0	6.74	2	7.22	1.3	1.58	10	11	83	57.157	10	0.01	10.7	28.6	4.05	0.75	69	15	34.6	5.3
787	1	0	2	0	2	1	58	2	21.2245	0	0	0	0	1	0	0	4.35	1.1	14.73	0.92	2.59	18	20	44	102.773	7.19	0.079	9.9	25.4	3.83	1.32	56	27	42.3	10.44
788	0	0	13	0	13	1	68	2	26.6749	0	0	0	0	0	0	1	2.74	1.6	9.43	0.82	2.98	36	20	65	95.027	1.46	0.056	10.6	29.5	4.54	2.15	100	27	42.6	7.9
789	1	0	3	0	3	1	59	2	26.8274	0	1	1	0	0	0	1	5.28	3.45	4.76	0.72	2.1	8	12	72	97.061	259.93	0.079	12.1	28.7	3.22	1.06	69	32	35.8	10
790	0	0	4	0	4	2	54	2	26.6299	1	0	0	0	0	1	0	2.52	0.94	5.9	1.59	8.09	7	11	50	105.701	11.58	0.1	10.2	26.5	10.55	1.72	54	11	19.3	5.01
791	0	0	7	0	7	1	86	2	25.6612	0	0	1	0	0	0	0	7.94	1.06	14.9	1.34	1.65	15	45	81	75.411	29.51	1.075	16.3	35.4	3.21	1.12	127	27	33.3	8.8
792	0	0	2	0	2	1	62	2	27.1605	1	0	0	0	0	1	0	9.74	1.02	9.85	1.16	4.26	23	13	71	95.585	87.54	0.1	10.9	27.1	5.97	1.03	56	38	30.9	4.15
793	0	0	10	0	10	1	71	3	26.1224	1	0	0	0	1	1	0	3.72	2.2	13.68	0.94	1.43	9	56	45	97.182	2.6	0.031	12.2	33.8	4.19	0.88	67.6	19.7	32.4	5.3
794	0	0	11	0	11	2	74	2	26.8352	0	0	1	1	0	0	1	2.55	1.29	5.51	0.91	2.76	7	20	76	66.786	11.3	0.566	12	26.6	4.08	0.97	114	19	37.2	7.1
795	1	0	11	1	7	1	82	3	25.3906	0	0	1	0	1	1	0	7.8	0.96	27.68	1.22	2.18	11	15	399	11.283	2.99	0.531	45	26.5	3.15	1.42	72	34	25.1	2.5
796	0	0	3	0	3	1	52	2	24.2215	0	0	1	0	0	1	0	5.81	1.43	17.21	0.57	2.75	5	7	811	5.909	10.51	0.99	10.7	24	3.7	1.52	78	26	40.9	4.3
797	1	0	5	0	5	2	76	3	21.2585	0	0	1	0	1	0	0	4.59	1.07	10.65	1.04	2.25	20	41	51	11.96	85.9	0.148	12.9	28.9	2.44	1.08	83	22	40.3	19.61
798	0	0	0	0	0	1	63	2	22.231	0	0	1	1	1	1	0	3.43	0.97	10.1	1.03	2.48	9	12	585	8.118	8.6	0.133	12.1	22.2	3.78	1.09	65	12	29.7	2.54
799	1	0	6	0	6	1	64	2	25.3906	0	1	1	1	0	1	0	7.11	0.24	27.61	1.17	1.45	19	24	987	4.283	124.55	1.85	9.6	29.3	3.25	1.21	153	36	29.7	5.31
800	1	0	1	0	1	1	68	2	30.0408	0	0	1	1	1	1	0	3.99	0.58	11.2	1.37	3.82	23	16	154	39.355	14.59	0.089	11.8	28.4	4.05	1.72	43	59	31.1	5.1
801	0	0	6	0	6	2	60	2	22.8624	0	0	0	0	0	0	0	3.26	1.73	12.46	1.43	3.17	12	17	94	56.989	58.67	0.37	11.4	24.1	5.31	2.06	58	18	32.1	5
802	0	0	14	0	14	1	42	3	21.2245	0	0	1	0	0	1	0	2.45	1.09	31.27	1.32	2.58	20	23	111	70.183	0.35	0.107	10.6	24.4	4.08	0.61	53	11	35.9	10.1
803	1	0	8	0	8	1	60	2	20.898	0	1	1	1	1	1	0	3.13	1.25	23.6	0.88	1.27	17	18	370	14.426	36.89	0.24	12.9	28.7	2.51	1.17	148	77	33.2	10.4
804	0	0	7	0	7	1	73	2	24.2215	0	0	1	0	1	0	0	9.4	1.34	2.17	0.59	1.59	32	40	83	80.221	9.7	0.186	14.6	29.5	2.63	0.93	76	66	31.7	14.7
805	0	0	4	0	4	1	74	2	19.5312	1	0	1	0	1	0	0	4.38	0.9	12.7	0.56	0.27	16	13	81	82.044	24.76	1.32	11.3	31.2	1.18	1.01	66	37	31.4	8.6
806	0	0	12	0	12	2	71	2	27.0552	0	0	1	0	0	0	1	4.09	1.16	5.79	1.42	1.29	13	14	43	98.575	5.13	0.095	10.3	30.9	7.43	1.35	91	13	45.1	10.07
807	0	0	10	0	10	2	67	2	22.3757	0	0	1	0	1	1	0	4.64	1.01	5.4	0.94	2.37	7	10	508	7.056	0.01	0.6	10.2	24.8	4.4	2.32	133	23	27.2	5.48
808	1	0	4	0	4	2	64	3	28.0404	1	0	1	0	1	1	0	7.39	1.25	9.25	1.37	4.7	35.8	18	76.5	110.446	98.13	0.024	18.3	12.2	1.63	1.6	85	66	58.8	10.4
809	0	0	5	0	5	2	73	2	24.974	1	0	1	0	1	1	0	4.62	0.72	8.07	0.91	2.59	8	13	145	30.8	48.38	0.06	10.8	22.8	3.79	0.66	73	14	32.1	6.8
810	0	0	2	0	2	1	60	2	27.6601	1	0	0	0	0	1	0	6.78	1.67	7.2	0.71	2.24	9	10	77	93.759	5.3	0.048	10.6	28.9	3.93	1.38	90	27	16.1	3.5
811	0	0	1	0	1	1	76	2	26.7299	0	0	1	1	1	1	0	3.49	0.84	7.81	1.47	2.01	28	20	229	23.028	4.3	0.111	11.2	22.9	3.86	1.13	86	101	38.1	10.6
812	0	0	1	0	1	1	54	2	21.3039	0	0	1	0	0	1	0	7.29	1.64	5.47	0.84	1.98	36	18	749	6.415	5.39	0.821	10.7	33.8	3.51	1.59	89	60	35.3	4
813	0	0	6	0	6	1	79	2	17.1875	0	0	0	0	0	0	0	3.49	1.59	8.17	1.18	4.18	13	20	63	89.098	1.76	0.171	13.2	29.2	5.57	0.93	53	17	44.4	13.7
814	0	0	3	0	3	2	62	2	22.0386	1	0	1	0	0	0	1	6.58	1.09	4.94	1.31	3.43	14	19	44	104.217	37.07	0.08	10.2	25.5	5.19	1.07	89	21	34.7	13.2
815	0	0	5	0	5	1	61	2	26.6728	1	0	1	0	1	0	0	4.52	1.62	7.28	0.85	1.87	14	15	75	94.115	1.92	0.6	11	24.9	3.32	1.71	85	33	38.8	9.21
816	1	0	5	0	5	2	79	2	19.8295	0	1	0	0	0	0	0	4.3	0.86	12.51	1.07	5.67	38.8	11	128	34.334	46.84	0.257	7.9	27	5.66	1.75	97	47	31.5	6
817	1	0	6	0	6	1	65	2	25.3515	0	1	0	1	1	0	0	2.52	1.25	8.86	0.98	1.54	18	26	65	97.051	40.02	0.14	10.2	29.1	3.08	2.16	74	54	35.7	12.5
818	1	0	1	0	1	1	83	2	23.1405	0	1	0	0	0	0	1	4.77	1.25	6.21	1.28	2.96	7	10	52	93.738	58.8	0.204	11.5	31.2	3.79	1.32	61	16	33.8	7.6
819	0	0	2	0	2	1	80	2	20.2812	1	0	0	0	1	0	0	5.87	0.74	5	1.06	1.07	24	19	49	98.101	4.82	0.02	11.9	26.9	5.42	1.7	56	21	32	4.5
820	0	0	6	0	6	1	73	2	22.8928	0	0	0	0	0	0	1	6.42	1.06	12	0.91	2.28	14	14	88	74.744	14.9	2.42	11.7	30.2	3.06	3.36	90	53	23.5	7.3
821	0	0	4	0	4	2	73	2	26.1719	0	0	1	0	0	1	0	6.15	0.7	10.36	0.57	4.06	17	28	253	15.713	35.72	0.306	11.6	25.4	6.19	2.6	101	93	28.1	3.6
822	0	0	7	0	7	2	75	2	28.441	0	0	1	1	1	0	0	2.21	0.58	8.16	0.52	1.53	16	35	64	81.634	29.65	0.1491	14.3	24.5	2.44	0.93	71	30	32.2	10.96
823	0	1	8	1	8	1	65	3	24.2215	1	0	1	1	1	0	0	5.01	1.52	12.7	0.58	1.9	27	23	92	74.927	247	4.3	14.2	27.7	3.38	1.94	89	20	31.5	11.4
824	0	0	4	0	4	1	62	2	23.8754	1	0	0	1	0	0	0	2.97	2.1	7.88	0.96	3.87	10	10	55	106.162	180.39	0.125	10.9	25.6	5.5	1.84	48	46	40.4	7.1
825	0	0	6	0	6	1	73	2	21.1073	0	0	0	0	0	0	1	7.44	0.31	10.63	0.71	3.39	10	14	66	91.173	201.92	0.994	13	31.9	3.71	1.77	73	28	24.2	16
826	1	0	3	0	3	1	75	2	19.9792	0	1	0	0	0	0	0	5.71	15.32	9.23	1.22	1.62	65	43	89	72.701	1.06	0.049	10.6	26.4	3.02	1.34	84	40	35.6	6.55
827	0	0	6	0	6	1	34	2	24.6914	0	0	0	0	1	1	0	5.44	1.6	16.4	1.18	4.55	22	16	60	124.698	2.25	0.039	11.1	30.7	6.2	2.14	90	61	49.3	19.1
828	0	0	6	0	6	1	64	2	30.0712	0	0	1	0	0	1	0	10.23	2.42	4.9	1.16	5.92	20	15	97	70.779	16.44	0.07	9.8	29.9	8.13	1.82	63	46	19.6	3.78
829	0	0	13	0	13	1	77	2	24.4536	0	0	1	0	0	1	0	2.61	0.55	5	0.68	2.06	18	13	136	42.934	9.75	0.29	10.4	26.9	3.35	1.6	53	25	31.2	5.29
830	0	0	2	0	2	1	57	2	26.1224	0	0	0	1	0	0	0	1.69	0.78	6.07	0.9	2.05	22	23	74	97.332	5.87	0.234	14.8	39.8	3.2	0.61	92	25	30	21.02
831	0	0	8	0	8	1	65	2	28.9647	1	0	1	1	0	0	0	13.84	1.03	13.14	0.59	1.64	17	26	63	98.305	68.09	0.426	13.4	27.8	2.55	0.98	64	17	22	10.7
832	0	0	8	0	8	1	74	2	29.3848	0	0	1	0	0	0	0	11.46	0.76	9.29	0.88	2.01	9	13	80	83.285	100.6	0.229	10.5	22.2	3.15	3.1	56	16	26.4	9.4
833	0	0	3	0	3	2	67	2	24.2215	1	0	1	0	0	0	0	8.6	4.1	6.87	1.79	1.62	35	42	51	95.85	2.09	0.14	11.4	11.1	3.89	1.88	84	15	38.2	20.2
834	0	0	3	0	3	1	27	2	28.5467	0	0	0	0	0	0	0	4.44	1.3	12.43	1.88	1.51	50	25	47	144.811	0.39	0.056	10.1	29.8	3.24	0.26	122	115	39.4	9.2
835	0	0	1	0	1	1	57	2	29.3878	1	0	1	0	0	1	0	5.66	1.71	8.3	1.17	2.17	8	9	121	56.909	8.4	0.076	11.1	26.2	3.56	0.99	69	15	28.3	5.4
836	0	0	18	0	18	1	72	2	22.8624	0	0	1	0	1	1	0	5.28	1.23	20.3	1.39	0.8	16	15	48	56.438	8.17	0.07	13.3	28.7	4.99	0.86	58	28	38.7	3.9
837	0	0	4	0	4	1	72	2	20.83	0	0	1	0	1	0	0	6.95	1.38	8.41	0.74	2.28	23	19	51	102.08	3.87	0.107	11.9	24.7	3.58	1.02	47	15	31.1	6.4
838	0	0	6	0	6	1	56	2	21.4844	1	0	1	1	0	0	0	4.24	1.18	17.67	1.61	1.82	16	19	64	104.045	56.73	0.086	13	26.9	3.71	4.25	100	9	25.6	8.1
839	0	0	3	0	3	1	54	2	16.937	1	0	0	0	0	0	0	4.84	1.28	5.73	0.83	1.58	32	25	66	104.191	117.09	0.117	10.4	29	2.85	1	88	22	41.5	8.8
840	0	0	0	0	0	1	53	2	29.0533	0	0	0	0	0	1	0	4.45	1.07	7.4	1.2	1.48	14	16	269	22.279	16.05	0.15	11.9	27.7	4.22	1.51	43	21	32.9	3.8
841	0	0	11	0	11	2	87	1	24.4444	0	0	1	0	1	1	0	3.74	1.08	12	0.61	0.84	27	63	48	84.965	84.61	0.078	10.9	24.6	2.06	2.31	49	24	28.7	15.3
842	1	0	7	0	7	2	66	1	29.2969	0	1	0	0	1	0	0	2.7	0.73	22.8	1	2.4	72	35	48	98.47	23.07	0.12	12.9	28.6	3.96	1.43	44	405	36.4	9.6
843	0	0	5	0	5	1	48	1	25.2493	0	0	0	1	0	1	0	3.63	0.51	5.46	0.93	1.5	24	24	66	108.677	45.37	0.35	12.1	29.4	3.1	1.46	60	88	39.5	15.53
844	1	0	18	0	18	2	83	1	26.0375	0	1	1	0	1	0	0	7	1.23	4.64	1.05	1.38	28	33	561	5.593	51.02	0.271	11.2	27.4	2.45	0.6	89	15	31.3	7.7
845	1	0	11	0	11	1	55	1	24.858	1	1	1	0	0	1	0	3.18	1.16	6.42	0.85	2.26	11	14	529	9.699	5.38	0.04	9.1	31.5	4.16	1.83	149	30	29.9	2.8
846	0	0	16	1	8	1	69	3	32.872	1	0	1	0	0	0	0	3.11	1.55	7.16	0.61	2.3	22	10	282	18.806	12.5	0.117	10.9	31.2	3.89	2.95	72	25	35.5	5.7
847	1	1	2	1	2	2	65	3	27.0842	0	0	1	0	1	1	0	14.89	0.46	10.7	1.19	1.1	3	16	365	10.672	134.14	1.99	14.8	34.6	3.84	1.89	76	16	33.1	3.3
848	1	1	5	1	5	1	79	1	19.487	1	1	0	0	1	0	0	15.47	0.76	9.9	1.32	2.8	13	25	54	94.925	34.8	1.54	15.1	53	5.67	2.99	135	9	22.8	21.7
849	0	0	6	0	6	1	55	1	30.4351	1	0	0	0	0	1	0	3.31	0.91	32.23	0.81	3.19	15	23	196	32.213	1	0.082	10.4	26	5.37	3.42	55	19	29.4	3.2
850	1	0	11	0	11	2	41	1	28.2284	0	1	1	0	1	1	0	8.32	0.98	8.05	1.27	2.75	12	12	231	21.961	108.7	0.282	10.6	24.4	4.12	0.71	90	56	21.5	6.1
851	0	0	1	0	1	2	61	1	24.974	1	0	0	0	1	1	0	6.08	3.1	11.8	1.19	1.68	7	17	431	8.915	5.1	0.12	10.3	37.65	3.57	2.23	60	18	40.4	3.9
852	0	1	2	1	2	1	81	3	25.2092	0	0	1	0	1	1	0	3.52	0.66	9.3	0.8	1.25	11	16	150	37.081	4.84	0.045	37.2	47.8	2.38	0.79	91	15	33.1	6.6
853	1	0	8	0	8	1	68	1	22.7903	0	1	0	1	0	1	0	5.92	1.92	5.35	0.52	2.1	11	14	592	7.726	28.89	0.27	34.4	29.8	3.55	1.76	118	66	33.5	8.9
854	1	0	25	0	25	1	60	3	30.1103	0	0	0	0	1	1	0	7.88	0.45	7	0.54	1.47	3	12	633	7.537	71.5	0.62	13.1	33	5.7	1.08	107	12	27.9	5.6
855	1	0	6	0	6	1	59	1	24.3438	0	1	1	0	0	1	0	2.48	1.55	5.21	0.8	3.62	45	14	427	12.217	2.42	0.102	11.8	24	5.7	2.44	75	29	30.5	2.9
856	0	0	8	0	8	2	60	1	24.3232	0	0	1	0	1	0	0	10.51	1.15	8.18	1.14	4.66	64	11.3	68.3	106.331	1.91	0.044	11.1	28.9	6.83	2.81	55.8	88	31.6	32.5
857	0	0	6	0	6	1	74	3	25.5036	1	0	1	1	1	1	0	15.75	0.44	5.8	0.55	0.43	4	14	300	16.849	299.12	10.9	30.1	44.7	1.85	2.28	88	17	18.5	5.2
858	1	0	18	0	18	1	82	3	26.5731	1	1	1	0	1	0	0	6.92	1.14	10.9	0.55	1.81	9	20	66	85.588	7.89	0.07	18.3	34.6	3.57	4.56	45	23	29.3	6.3
859	0	1	8	1	8	1	83	3	17.9592	1	0	1	0	1	1	1	6.77	0.49	16.9	1.02	4.71	11	15	192	27.129	84.2	6.8	10	27.6	3.02	1.16	95	56	33.4	13.7
860	0	0	0	0	0	1	43	1	23.9395	1	0	0	0	0	0	0	2.88	2.88	4.65	1.15	2.09	24	27	93	86.314	0.38	0.2	11.6	33.1	3.77	1.36	55	49	49.8	23.5
861	0	0	5	0	5	2	36	1	19.6283	1	0	0	0	0	1	0	2.63	0.68	5.96	1.07	1.62	12	15	48	121.57	9.58	0.07	62.1	56.4	3.44	1.03	34	31	31.9	2.73
862	1	1	11	1	11	1	88	3	29.7265	0	1	1	0	1	1	0	4.07	0.42	14.3	0.85	1.22	24	21	194	25.867	78.05	0.36	10.6	34.8	2.88	1.55	64	28	22.3	7.5
863	0	1	2	1	2	1	68	3	20.202	0	0	0	1	1	0	0	6.18	0.65	9.4	1.71	0.16	9	18	63	96.255	251	0.99	12.1	34.9	4.18	1.72	80	18	19.6	11.3
864	1	0	9	0	9	2	77	1	22.5827	0	1	1	0	0	1	0	4.48	0.47	9.8	0.74	1.38	9	16	341	10.65	28.4	0.382	12.3	28	3.05	1.05	47	18	32.6	8.4
865	1	0	1	0	1	1	53	3	21.4533	0	1	1	0	0	1	0	2.28	0.57	11.8	0.74	1.98	10	13	602	8.413	20.29	0.522	11.2	27.5	3.12	1.42	95	19	31	6.2
866	0	0	6	0	6	1	59	1	26.0375	1	0	1	0	1	1	0	7.48	0.99	5.5	0.95	2.05	36	32	801	5.71	53.84	1.99	14.8	31.9	3.9	4.66	47	26	29.9	8.8
867	1	1	3	1	3	1	71	1	30.4218	0	0	0	0	1	0	0	30.49	0.41	5.9	1.67	1.8	13	20	86	77.938	145.95	0.342	12.5	31.2	4.28	2.52	94	29	33.1	8.3
868	1	1	9	1	9	2	63	1	20.4491	0	1	0	0	1	0	0	12.6	1.23	4.24	1.08	3.74	19	28	48	100.567	56.65	0.752	12.3	26.7	2.94	2.43	61	27	29.3	19.1
869	0	0	1	0	1	1	90	1	24.5243	1	0	0	0	1	0	0	3.31	0.85	14.12	0.43	4.27	64	88	105	9.95	21.95	0.53	13	28.3	3.9	0.58	87	26	33.8	8.4
870	0	0	0	0	0	2	69	1	22.0386	1	0	1	0	0	0	1	3.84	2.59	7.95	1.48	3.1	9	18	69	77.746	194.67	0.02	11.3	35.3	5.12	1.34	85	31	42.7	6.1
871	1	0	9	0	9	1	73	1	24.4857	0	1	1	0	0	1	0	6.45	0.57	13.2	0.78	1.88	13	17	435	10.827	42.53	0.798	10.8	28	3.69	2.97	65	22	22.1	2.7
872	1	1	6	1	6	1	57	3	17.301	0	1	1	0	0	1	0	11.38	0.13	6.1	0.81	1.76	11	30	415	12.825	89.45	57.48	12	37.7	4.61	1.6	91	34	26.1	5.4
873	0	0	6	0	6	1	78	1	17.0993	1	0	0	0	1	0	0	2.17	1.16	19.11	0.85	0.79	33	21	59	92.178	223.09	0.31	13.2	33.9	1.92	0.83	61	18	36.3	6
874	0	1	17	1	16	1	69	3	21.7181	1	0	0	0	1	0	0	2.86	1.17	13.18	0.91	1.41	20	136	77	3.702	48.67	0.12	30.1	27.3	5.63	2.23	89	23	32.6	24.7
875	0	0	1	0	1	2	50	1	19.1406	1	0	0	0	0	0	1	1.83	0.24	4.13	1.08	3.16	7	11	71	85.83	1.13	0.035	11.2	40	4.47	0.64	34	6	39	3.9
876	0	0	0	0	0	1	55	1	32.9507	0	0	0	0	0	0	0	7.59	1.35	7.54	1.41	2.2	28	27	35	134.277	5.6	0.11	13.2	40.1	4.54	0.89	460	333	30	8.6
877	0	0	7	0	7	1	54	1	21.7181	0	0	1	0	1	0	0	14.57	0.58	10.9	0.53	0.46	32	28	85	89.074	167.66	1.29	10	38	1.2	0.74	70	43	37	27.04
878	0	0	19	1	19	2	69	3	34.9277	0	0	1	0	1	0	0	5.9	0.51	9.8	0.9	1.97	40.3	17.8	38	51.593	18.43	0.821	12.4	27.3	3.67	0.14	64	91	37.2	6.7
879	0	0	1	0	1	1	55	1	28.6851	1	0	1	0	1	0	0	7.05	0.7	3.98	1.42	1.94	25.7	89	51	113.247	27.6	0.35	11.3	35.6	2.79	2.64	66	132	29.3	10.4
880	0	0	9	0	9	1	35	1	24.6914	1	0	1	0	1	0	0	1.81	1.01	20.9	1.84	3.38	32	39	51	98.973	2.62	0.12	11	34.1	3.14	1.22	58	16	39	12.2
881	0	0	4	0	4	2	62	1	24.5446	1	0	0	0	0	0	0	3	0.29	17.2	1.59	1.76	15	25.9	53	10.757	4.87	0.09	12.4	34.8	3.61	1.96	47.3	12	31.7	22.1
882	0	0	0	0	0	1	69	1	20.9024	0	0	1	0	0	0	0	6.23	1.15	27.68	0.86	0.79	16	15	64	94.965	2.62	0.032	11.7	33.4	2.29	1.5	63	13	39.4	4.1
883	0	0	0	0	0	1	44	1	31.7418	0	0	1	0	0	1	0	6.54	1.9	3.16	1.25	2.4	11	15	644	8.26	4.4	0.0522	9.6	35.1	4.54	1.64	82	25	29.6	2.4
884	0	0	0	0	0	1	58	1	24.2215	1	0	1	0	1	1	0	3.39	1.6	3.53	1.07	3.1	17	19	251	23.389	0.85	0.109	10	32.2	4.76	1.21	37	15	39.2	16
885	0	0	7	0	7	2	65	1	27.0552	0	0	1	0	1	0	0	3.38	0.79	17.5	0.91	1.84	20	38	48	99.164	17.88	0.069	10.7	31.1	3.24	1.23	71	22	43.7	5.5
886	0	0	0	0	0	2	66	1	26.1719	1	0	0	0	1	0	0	2.17	1.16	11.52	0.96	2.38	19	17	44	101.33	90.4	0.03	11	28.2	3.56	0.73	88	10	39	8.24
887	1	0	6	0	6	2	53	1	20	0	1	0	0	0	0	1	0.34	1.02	5.19	1.09	2.02	4	7	47	108.636	3.17	0.1	13.9	29.2	4.76	1.09	60	13	36.2	10.2
888	0	1	12	1	12	1	40	1	19.1512	0	0	0	0	0	1	0	8.27	0.85	17.3	1.49	3.09	5	7	178	40.213	104	1.83	15.6	37.5	3.14	1.16	153	25	33.1	11.6
889	0	0	26	1	15	2	75	3	20.8117	0	0	1	0	1	0	0	2.36	1.21	7.77	1.01	2	67	133	62	84.828	3.59	0.642	12.1	26.1	3.55	1.17	60	14	41.5	9.9
890	1	0	20	0	20	2	56	1	27.3438	1	0	1	1	1	0	0	2.03	0.42	10.06	1.12	2.1	31	22	76	75.788	27.23	0.39	10.9	31.7	3.74	1.19	78	191	28.7	11.7
891	0	0	16	0	16	2	76	1	15.8222	0	0	0	0	0	0	0	31.93	0.59	13.79	0.7	1.4	5	18	93	51.593	161.07	5.5	13.2	37.8	3.85	3.56	74	39	25.7	10.6
892	1	1	22	1	14	1	86	3	25.9787	0	1	1	1	0	1	0	3.04	0.45	17.5	1.9	2.63	16	39	100	58.451	49.56	0.147	10.6	28.6	4.99	1.32	71	57	27.6	4.53
893	1	0	26	0	26	1	67	3	19.5918	0	1	0	1	0	1	0	8.4	0.31	10.8	0.66	2.94	99	173	518	9.144	81.13	6.24	11	36.7	4.69	2.84	56	33	25.4	5.8
894	1	0	8	0	8	2	70	1	18.0662	0	1	1	0	1	0	0	7.67	0.53	11.46	1.25	1.84	19	46	89	56.752	246.62	39.8	10	32.1	3.56	0.96	118	19	38.3	9.3
895	1	1	11	1	11	1	73	3	24.2215	0	0	1	0	1	0	0	5.33	1075.86	9	0.87	0.75	79	113	92	70.833	194.67	0.781	12.5	28.6	4.02	1.75	53	18	28.1	6.3
896	1	0	15	0	15	2	60	3	20.4444	0	1	0	0	1	1	0	11.61	0.73	9.5	0.73	2.49	15	27	51	100.681	72.29	0.878	16.1	26.8	4.11	2.2	108	27	21.2	6.7
897	1	0	2	0	2	1	64	3	24.7409	0	0	1	0	1	0	1	13.93	0.39	15.7	1.1	1.36	52	98	57	103.16	360.66	31.8	16	33.8	4.09	2.13	158	53	29.9	12.5
898	1	0	11	0	11	1	61	1	19.257	0	1	1	0	1	1	0	10.83	1.29	12.1	0.79	3.19	7	7	242	23.935	16.56	0.24	9.8	29	5.05	2.33	94	23	20.6	1.8
899	1	0	11	0	11	2	54	1	21.3593	0	1	0	0	0	1	0	13.14	0.88	14.42	0.9	2.51	8	21	27	129.456	30.95	0.074	11.1	27.3	4.02	1.48	124	14	24.7	6.9
900	0	1	2	1	2	2	83	3	21.4844	0	0	1	0	1	0	0	20.82	0.26	20.5	1.01	1.54	14	57	77	61.712	168.36	0.891	11.9	27.5	3.22	1.67	140	27	29.3	5.6
901	1	1	12	1	1	2	52	3	27.0516	0	1	1	0	1	0	0	8.38	0.37	7.8	0.35	1.57	26	42	142	36.609	183.07	0.829	15.5	33.1	3.12	1.51	97	76	25.9	15.8
902	0	0	13	0	13	1	59	2	19.5312	0	0	1	0	0	1	0	4.45	0.73	5.29	1.21	1.17	98.9	39.3	73	43.691	20	0.1	10.6	42.5	2.65	1.82	109	267	31.1	7.7
903	0	0	17	1	8	2	66	3	22.8624	0	0	1	0	0	1	0	4.92	0.47	6.33	1.1	2.72	32.5	26.6	72.4	10.702	12.43	0.68	34.6	14.8	4.78	2.74	62	36	42.5	16.3
904	0	0	17	1	6	2	55	3	24.974	0	0	1	0	0	1	0	3.03	0.85	5.71	0.82	2.56	35.7	32.3	71.9	102.105	23.81	0.08	26.6	26.9	5.46	0.91	116	162.2	31.9	35.1
905	0	0	13	0	13	2	80	1	25.7117	0	0	1	0	0	1	0	3.68	0.67	8.71	1.26	1.81	19	20	59.3	5.741	8.93	0.049	15.1	14.1	4.5	0.96	56	18	71.9	21.3
906	0	0	20	0	20	2	75	3	20.202	0	0	1	0	0	1	0	2.57	0.64	9.13	0.94	2.37	87.1	143.6	87.6	14.436	3.73	0.3	40.5	14.3	4.15	1.14	65	79	32.5	10
907	0	0	10	0	10	2	81	2	25.9516	0	0	1	0	0	1	0	1.93	1.03	11.46	1.23	1.39	33.4	47.5	73.4	9.808	13.81	0.23	30.2	11.8	3.01	0.58	71	31	32.3	5.6
908	1	0	23	0	23	2	87	2	22.9481	0	0	0	0	0	1	0	2.56	2.61	5	0.55	4.68	11.1	31.7	104.4	5.975	7.14	0.09	37.5	11.1	6.58	1.38	46	54	33.8	5.4
909	0	0	13	0	13	1	56	3	23.4375	0	0	1	0	0	1	0	4.03	0.4	5.31	0.98	3.03	22	74.1	79.1	109.757	16.58	0.06	41.5	13.7	4.59	0.98	66	23	35.3	0
910	1	0	14	0	14	2	47	2	16.3453	1	1	1	0	0	1	0	9.55	0.56	8.07	0.72	2.36	19	20	82	98.903	10.4	0.064	11.5	28.92	2.71	0.95	89	41	22	9
911	0	1	11	1	8	1	87	3	24.4898	0	0	1	0	0	0	0	10.41	0.27	11.85	1.18	1.88	18.7	41.7	114.8	76.459	41.92	0.07	39.8	13.4	3.51	0.86	39	34	36.8	21.7
912	0	0	10	0	10	1	73	3	18.3655	1	0	1	0	0	1	0	4.22	0.76	6.51	1.07	2.78	11.2	30.2	68.3	89.238	12.08	0.18	27	10	4.71	1.28	58	21	32.9	20
913	0	1	8	1	4	1	82	3	24.5675	0	0	1	0	0	1	0	6.76	0.64	12.72	1.68	1.33	10.8	36.9	54.4	106.951	34.28	1.54	42.5	14.2	3.59	0.79	72	19	36.1	12
914	0	1	10	1	10	1	64	3	18.026	1	0	0	0	0	1	0	4.17	0.29	9.95	1.29	2.76	23.8	37.8	482.3	108.423	0.91	0.064	38.2	13.6	5.29	1.28	88	14	31.2	12
915	0	0	7	0	7	1	83	1	29.2969	0	0	0	0	0	0	0	2.69	1.41	4.93	1.13	2.17	13	22.9	74.1	66.552	7.46	0.11	34.2	13.6	3.72	0.46	59	16.1	40	14.7
916	0	0	12	0	12	1	66	3	18.8271	1	0	1	0	0	0	0	5.79	0.59	6.47	1.1	2.68	284.3	363.8	84	60.924	0.7	0.261	46.1	19.2	4.69	1.25	123	138	34.3	22
917	1	0	18	0	18	1	79	2	29.2969	1	1	1	0	0	1	0	4.12	1.13	8.17	1.2	1.81	24.9	30.9	92	42.116	10	1.01	29.4	11.3	3.64	0.97	80	64	34.5	11.8
918	0	0	9	0	9	2	67	1	23.3887	0	0	0	0	0	1	0	3.28	0.5	5.19	1.57	3.38	17.7	22	37.8	91.01	11.63	0.11	19.7	9.7	5.66	0.57	93	20.3	36.3	6.4
919	0	0	13	0	13	1	60	3	20.9573	0	0	1	0	0	1	0	10.95	0.96	7.11	0.6	1.07	47.5	113	215.4	54.415	15.18	0.04	31.8	18.3	2.19	1.54	42	14	29.2	11
920	0	0	30	1	17	1	67	3	24.2188	0	0	1	0	0	1	0	6.48	1.29	9.76	1	1.75	24.3	28.5	80.3	98.318	68.6	0.1	42.2	16.7	3.27	2.13	58	34	37.5	7.8
921	0	0	9	0	9	1	79	1	29.4118	0	0	0	0	0	1	0	2.34	0.39	5	1.37	1.86	13.1	35.8	82.7	6.5	29.65	0.479	35.4	10.3	3.69	0.58	72	24	37.5	10.4
922	0	0	13	0	13	2	92	1	20.5761	0	0	1	0	0	1	0	1.79	1.52	5.48	1.17	1.32	22.2	39.4	96.7	91.879	5.98	0.04	29.5	13.4	3.07	0.86	70	12.6	40.5	4.9
923	1	0	19	0	19	1	72	1	28.0404	1	0	0	0	0	1	0	3.65	0.73	13.52	0.74	0.79	28.7	25.5	100.8	57.39	17.44	0.05	26.3	13.4	2.04	0.99	63	23.2	43.3	8.1
924	1	0	27	0	27	1	68	2	25.9516	0	1	1	0	0	1	0	2.95	0.49	4.94	0.64	1.23	15.6	24.5	100	131.75	5.08	0.798	41.7	13.7	2.3	0.84	72	54	33.4	24.5
925	0	0	5	0	5	1	80	2	22.8164	0	0	1	0	0	1	0	3.5	0.49	8.33	0.97	0.91	13	21	83	91.979	33.52	0.299	31.3	14.4	2.49	0.71	65	9	33.5	10.5
926	1	0	9	0	9	1	88	2	28.125	0	0	1	0	0	0	0	2.94	1.27	5.16	1.11	2.95	14.7	20.2	159.3	90.612	218.57	68.59	34.3	12.1	4.71	1.38	68	14.9	41.2	8.2
927	0	0	10	0	10	2	100	2	28.4055	0	0	1	0	0	0	0	2.49	0.4	4.3	1.04	1.11	25.9	49.1	90.9	130.729	16.87	0.03	32.5	15.2	2.78	0.9	96	17.9	39.3	6
928	1	0	17	0	17	2	60	1	23.4375	0	0	1	0	0	0	0	2.29	1.09	5.48	0.89	2.2	12.7	22.4	67.5	89.189	5	0.03	30.5	11.3	3.83	1.03	61	16.1	41	4.9
929	0	0	8	1	3	1	53	3	23.4236	1	0	0	0	0	0	0	2.61	0.92	3.91	1.02	0.83	34.7	31.1	1300.1	49.097	26.32	0.441	37.2	10.4	2.49	1.09	45	18	34.4	4
930	1	0	9	0	9	2	59	3	22.3765	0	1	0	0	0	1	0	4.73	0.22	12.96	0.99	1.25	34.1	148.4	242.9	100.042	18.08	2.09	38.2	13.6	2.76	0.93	51	13	28.7	11
931	0	0	5	0	5	1	79	2	24.9135	0	0	1	0	0	1	0	2.05	0.86	4.74	0.91	1.82	33.8	29	58	57.536	4.49	0.11	32.6	13	3.23	0.66	62	21.5	34.5	9.3
932	1	0	11	0	11	1	37	2	28.7197	1	1	1	0	0	0	0	4.17	1.23	5.83	1.11	2.98	44.9	30.4	126.6	150	11.32	0.36	11.1	10.9	3.55	2.14	162	322.2	32.1	12.3
933	0	1	14	1	10	1	90	3	30.6689	0	0	0	0	0	0	0	2.33	1	4.62	1.65	2.15	28	52.5	333.9	105.34	6.06	0.78	33.3	11.3	4.71	1.25	82	37.1	33.9	2.6
934	0	0	14	0	14	1	90	1	24.6914	0	0	1	0	0	0	0	1.71	2.76	5.85	1.19	1.77	22.6	40.4	118.5	66.493	9.22	0.03	34.9	11.7	3.53	1.02	57	18.2	39.1	8.6
935	0	0	6	0	6	1	69	3	28.7317	0	0	0	0	0	1	0	17.77	0.6	9.68	1.82	1.39	33.5	158.4	51.7	104.989	276.16	0.36	44.5	14	3.77	0.71	47	24	38.5	0
936	0	0	30	1	15	1	54	3	18.3143	0	0	1	0	0	1	0	7.94	1.73	5.58	1.06	2.23	23.8	38.1	120	72.451	95.46	0.23	38.1	10.9	4.01	0.84	61	26.3	34.1	19.5
937	1	0	8	0	8	1	66	3	20	1	1	1	0	0	1	0	7.7	0.48	14.35	1.62	1.72	29.1	57	62.1	111.737	164.14	27.58	27.5	10	3.83	0.83	68	31.4	34	8.5
938	1	0	30	0	30	1	86	3	17.9688	1	0	1	0	0	1	0	5.57	0.9	5.68	1.95	0.32	97.2	241.5	124.3	99.28	49.05	0.01	50.6	14.2	1.98	0.4	46	28	33.8	50
939	1	0	10	1	4	2	76	3	31.1111	0	0	1	0	0	1	0	2.1	1.37	4.73	1.66	3.2	12.6	18.4	52.6	93.738	0.5	0.048	64.9	35.8	5.79	1.62	44	27.2	40.2	13
940	1	0	19	0	19	1	69	3	21.2585	1	1	1	0	0	0	0	6.77	2.36	9.97	1.24	1.3	20.9	31.1	104.3	94.432	2.77	0.49	34.4	12.6	3.11	1.09	74	41.8	39.3	14.3
941	0	0	16	0	16	2	64	3	22.6562	1	0	1	0	0	0	0	1.09	1.24	7.45	0.54	2.25	9.8	31.7	100.1	95.062	5	0.02	36.5	17	3.13	1.28	135	186	38.4	64
942	0	1	18	1	18	1	95	2	24.3418	1	0	0	0	0	1	0	4.16	0.78	7.91	1.68	1.81	15	46	56	108.641	15.67	1.94	29.7	12.5	4.06	0.96	82	36	35.1	9.4
943	1	0	9	0	9	1	84	3	25.9516	1	1	1	0	0	1	0	10.7	1.04	11.07	0.95	1.87	992	2294	218.5	87.47	143.42	0.07	35.4	12.9	3.74	2.07	74	130.5	34.6	4.5
944	1	0	6	0	6	1	52	2	31.2213	0	1	0	0	0	1	0	3.51	1.53	7.19	1.52	32.2	42.3	27.4	66.6	55.022	0.62	0.07	27.4	11.3	3.06	1.01	80	57.6	32.1	16.4
945	0	0	10	0	10	1	62	1	25.0593	0	0	1	0	0	0	0	1.92	1.43	5.08	0.72	1.48	27.3	25.6	65.8	8.613	29.01	0.07	31.4	12.1	2.65	1.11	51	21.5	39	8.6
946	0	0	16	0	16	2	87	1	26.7299	1	0	1	0	0	0	0	0.57	0.3	9.71	0.63	1.43	21.1	56.5	108.6	43.166	2.86	0.14	35.4	13	2.42	0.89	68	50.6	31.9	4.3
947	0	0	5	0	5	2	77	2	28.6777	0	0	1	0	0	0	0	2.47	1.55	10.43	0.94	3.73	16.7	15.3	59.8	104.03	11.64	0.08	26.3	12.1	5.39	1.84	71	18.2	43.5	10.7
948	1	0	8	0	8	1	36	2	24.974	0	0	0	0	0	0	0	3.92	2.26	6.26	0.86	1.17	31	29.9	102	110.553	36.78	27.98	25.7	10.6	3.05	2.27	53	45.8	34.9	9.6
949	0	0	0	0	0	1	34	3	31.2175	1	0	1	0	0	1	0	17.4	2.36	15.28	0.55	1.76	17.7	26.1	227.2	1053.52	48.31	0.09	131.5	15.6	6.34	10.68	118	39	32	14
950	1	0	8	0	8	1	76	2	29.4118	0	1	1	0	0	1	0	2.04	1.11	5.61	0.85	1.83	25	37.2	75.8	80.947	179.16	0.045	26.2	10.1	3.35	0.9	45	16	34.9	6.2
951	0	0	5	0	5	1	81	2	18.7305	0	0	1	0	0	1	0	5.58	1.48	8.97	0.92	1.43	17.7	38	84	32.008	14.75	6.95	31.8	11.6	2.81	0.83	58	20.8	35.2	7.8
952	1	0	4	0	4	2	81	3	25.0865	1	1	1	0	0	0	0	8.37	0.87	9.58	0.84	1.84	17.7	54	90.6	98.019	1.68	0.04	37.8	12.8	3.44	1.64	66	55.3	27.1	0
953	0	0	7	0	7	1	81	1	27.0416	0	0	0	0	0	1	0	1.31	0.53	17.65	1.04	2.16	32.6	51.1	89	98.579	0.5	2.32	28.3	10.8	3.74	1.87	75	64.6	26.7	10.3
954	0	0	9	1	5	1	52	3	32.6531	1	0	1	0	0	0	0	7.08	0.7	9.94	1.16	0.97	16.2	23.3	63.2	4.452	87.11	0.31	40.3	13.6	1.47	1.36	47	110	35.5	34
955	1	0	7	0	7	2	66	1	25.3906	0	1	1	0	0	1	0	4.46	1.44	17.89	0.67	2.88	29	32	52	52.668	3.72	0.088	23.6	13.3	4.56	2.24	56	64	32.6	7.4
956	0	0	22	0	22	1	59	3	31.8878	1	0	1	0	1	0	0	2.29	0.14	9.2	1.35	4.08	17.1	45.8	44.5	107.664	21.49	0.078	26.7	10.6	2.07	1.28	84	138.9	37	6.9
957	0	0	12	0	12	2	65	1	30.863	0	0	1	0	0	0	0	1.39	2.07	5.59	0.97	1.72	17.2	21.4	56.9	102.421	5	0.1	26.7	11.9	3.19	0.98	57	20.7	36.5	7.8
958	0	0	17	0	17	2	74	2	28.8889	0	0	0	0	0	0	0	2.61	1.18	5.26	1.04	2.16	19	35.8	63.5	113.063	3.06	0.08	29	9.9	3.82	1.8	73	31.1	36.8	5.8
959	1	0	16	0	16	2	50	3	30.0433	0	1	1	0	0	1	0	8.36	0.48	11.16	1.09	0.8	30.7	22.7	72.7	16.849	80.34	0.1	41.4	15.1	2.39	1.75	60	18	31.6	24
960	1	0	30	0	30	1	57	2	20.202	0	1	1	0	0	1	0	2.72	0.8	8.08	1.06	1.71	29	37	64	75.411	103.47	0.033	31.2	10.9	3.37	1.09	65	24	39.6	15.2
961	0	0	10	0	10	1	74	2	21.4533	0	0	1	0	0	1	0	5.83	1.58	9.59	1.01	1.53	16	22	39	32.92	2.4	0.1	28.6	11.9	2.99	0.67	74	22	36.2	11.2
962	1	0	13	0	13	1	83	1	22.2222	0	1	0	0	0	0	0	6.29	0.46	6.46	0.76	1.34	18	43	87	115.682	21.16	0.11	30.1	12.7	2.6	0.97	36	12	26.7	12.9
963	0	0	12	1	11	1	63	3	20.0288	0	0	1	0	0	1	0	1.9	0.59	7.05	0.62	1.38	15.4	45.4	37.6	22.549	5.78	0.02	46	11.9	2.35	0.94	74	20	24	7.9
964	0	0	9	0	9	1	45	1	22.8928	0	0	0	0	0	1	0	8.51	1.37	4.22	1.19	2.53	15	18	50.9	88.511	86.16	0.1	25.3	11.1	3.21	1.05	55	18.9	38.4	6.7
965	0	0	12	0	12	2	43	1	19.5312	0	0	0	0	0	1	0	5.89	1.47	6.6	0.9	1.65	56.9	54	42	135.663	144.35	0.09	28.7	11.1	4.42	1.7	58.6	49	30	4.8
966	0	0	8	0	8	2	42	2	28.1943	0	0	0	0	0	1	0	2.25	2.85	5.18	1.11	1.87	11.9	24.7	54.6	8.348	5	0.02	27.2	10.4	4.46	1.78	73	29.4	39.8	6.7
967	1	0	30	0	30	1	68	2	26.6728	0	1	1	0	0	0	0	2.37	0.53	7.29	1.01	1.74	16.6	33.8	97.5	7.859	217.48	0.02	37.8	13.7	5.38	0.67	60	33.1	37.7	22
968	1	1	0	1	0	1	70	3	28.4055	1	1	1	0	0	1	0	9.78	1.84	11.97	0.51	1	60.8	229.9	550.1	27.129	5	0.03	36.6	13.1	2.49	2.99	68	21	26.4	6.4
969	0	0	12	0	12	1	85	1	22.9481	0	0	1	0	0	0	0	3.61	0.55	7.76	0.73	1.58	38.7	42	108.9	129.643	20.67	0.08	35.6	12.7	2.92	0.84	22	21.2	38.2	10.2
970	1	0	27	1	5	1	87	3	24.974	0	1	1	0	0	1	0	3.88	0.34	5.12	0.93	2.83	15.3	23.8	58.3	95.585	31.71	0.24	35.9	16	4.23	0.8	105	36.1	26.3	17.9
971	0	0	17	1	9	2	33	3	29.3878	0	0	1	0	0	1	0	2.63	1.01	5.59	1.5	2.51	8.9	19.6	51.4	93.442	119.9	0.08	29.3	9.7	4.68	0.67	56	19.4	41.3	7.3
972	1	0	23	0	23	2	41	3	22.2291	1	1	1	0	0	1	0	6.64	0.84	9.22	0.92	1.64	38.7	133.5	82	99.854	3.01	0.074	53.5	15	3.17	0.14	79	37	31.6	11
973	1	1	3	1	3	2	67	3	21.2245	1	1	0	0	0	1	0	2.98	0.31	5.41	2.05	2.93	15.9	41	36	95.098	0.5	0.1	33.1	11.5	3.68	4.29	124	54.6	27.7	12.5
974	1	0	30	1	12	1	93	3	33.8741	1	1	1	0	0	1	0	4.29	1.17	5.44	1.16	2.71	17.6	34.1	85	93.194	9.94	0.612	31	13	4.8	1	70	23	31.2	4.7
975	1	0	22	0	22	2	62	1	16.436	0	0	1	0	0	0	0	1.95	0.76	5.55	1.27	2.24	22.4	16.4	60.3	100.042	5	0.02	27.2	11.2	4.12	1	48	34	37.8	7.6
976	0	0	7	0	7	2	78	1	29.2969	0	0	1	0	0	0	0	2.04	1.74	4.93	1.07	1.81	21	27	91.5	93.851	1.09	0.1	44.4	11.5	3.89	3.71	56	39.2	40.4	7.4
977	1	0	17	0	17	2	86	2	22.0386	1	1	1	0	0	0	0	4.7	1.12	6.49	1.31	0.93	17.7	48	176.4	11.855	32.65	0.398	31.3	12.7	3.11	1.46	50	17.1	41.4	11.8
978	1	0	0	0	0	1	65	3	27.6361	1	1	1	0	0	0	0	6.88	0.57	16.65	0.47	1.3	787.2	1784.5	466.9	19.936	262.31	4.85	39.3	14	2.51	2.14	64	61	27.1	7.6
979	1	0	4	1	3	2	60	3	21.4533	1	1	1	0	0	1	0	3.99	1.33	7.04	1.43	1.59	9.8	23.3	43.3	14.336	82.26	0.29	12.5	18.6	3.94	1.1	44	26.7	33.4	7.9
980	0	0	5	0	5	2	44	2	22.4059	1	0	1	0	0	0	0	1.13	0.93	5.07	1.12	2.84	13.8	18.4	48.6	16.465	10.63	0.02	29.4	12.2	4.78	1.17	56	12.7	43.3	13.9
981	0	0	6	0	6	2	83	2	23.939	0	0	1	0	0	0	0	2.72	1.58	5.08	0.83	2.09	18	23.8	74.6	70.525	0.55	0.432	27.7	10.7	3.76	1.51	58	26.6	41.7	7.7
982	0	0	3	0	3	2	59	2	27.7008	1	0	1	0	0	1	0	1.96	1.46	7.97	1.16	3.5	11.5	13.9	60.8	99.28	277.32	0.14	0	37	5.38	0.86	55	12.9	39.6	7.9
983	0	0	4	0	4	1	55	1	31.25	0	0	1	0	0	1	0	2.38	1.05	6.3	1.47	1.31	40	12	68.3	23.138	4.34	117.6	30.4	10	5.05	1.3	72	16	36.5	20.5
984	0	0	1	0	1	1	67	3	28.3039	1	0	0	0	0	1	0	6.54	0.23	5.53	0.57	0.72	1376	1580	119	46.529	105.26	0.082	38.2	28.4	1.9	0.8	110	148	26.7	19
985	1	0	17	0	17	2	88	2	19.5918	0	1	1	0	0	0	0	1.78	1.05	6.22	1.07	1.25	15.2	24.1	142.4	53.144	7.9	0.02	27.8	11.6	2.94	1.39	47	17.3	37.7	9.9
986	0	0	0	0	0	2	79	2	23.4375	0	0	1	0	0	1	0	1.79	1.03	5.32	1.42	2.2	14.3	24.1	52.1	98.973	5	0.02	33	10.9	4.46	1.18	53	10.5	37.6	8.9
987	1	0	15	0	15	1	82	2	18.5901	1	1	1	0	0	0	0	3.03	0.28	9.78	0.97	1.27	20.3	23.6	85.6	67.035	10.07	0.06	37.7	14.1	2.68	0.45	51	10	33.2	8.1
988	1	0	19	0	19	2	75	2	28.4055	0	0	1	0	0	0	0	1.61	3.78	9.76	0.71	2.81	11.3	12.7	67.1	97.031	0.88	0.08	28.5	10.3	2.81	1.3	87	23.3	38.9	10.9
989	0	0	12	0	12	1	88	2	26.1224	0	0	1	0	0	1	0	5.21	1.75	5.05	1	1.75	22.7	34.7	76.2	9.95	10.41	0.06	37.9	12.9	3.33	0.78	46	34.1	36.2	18.7
990	1	0	20	0	20	1	79	2	23.939	0	0	1	0	0	0	0	1.76	1.02	5.23	0.98	2.71	14.9	20.8	102.6	66.809	112.64	0.11	32.7	12	4.35	0.83	52	18.9	42.6	16.9
991	0	0	13	0	13	2	50	2	27.6817	0	0	1	0	0	1	0	4.93	2.11	8.92	1.02	2.59	13.3	10.1	53.8	90.333	5	0.38	31	11.5	3.95	0.98	56	16.7	38.4	8.1
992	0	0	3	0	3	2	85	2	20.5151	1	0	1	0	0	0	0	2.09	0.65	3.89	2	2.74	17.6	45.4	80.1	126.715	13.71	0.2	34.7	9.8	5.55	1.16	78	21.3	25.2	6
993	1	0	0	0	0	1	33	3	22.8571	1	1	1	0	0	1	0	21.75	0.48	9.7	0.44	1.8	248.9	710.1	431.8	113.71	19.43	0.245	50.3	19.9	3.92	2.86	69	53	24.7	31
994	0	0	3	0	3	1	72	2	23.2434	0	0	1	0	0	1	0	1.68	1.58	8.74	1.31	2.51	30	39	40	27.491	8.02	0.25	31	11.9	5.5	1.22	21	29	38.4	17.1
995	1	0	8	0	8	2	81	2	24.8356	1	1	1	0	0	1	0	2.24	2.18	10.32	0.76	3.8	25	52	91	93.045	123.04	1.33	37.6	10.1	2.84	0.73	74	18	23.7	5.4
996	1	0	9	0	9	1	65	2	22.2291	1	1	1	0	0	0	0	9.11	1.32	5.33	1.02	1.88	10.5	17.4	68.4	108.341	183.85	0.19	35.7	12.8	3.52	1.2	57	13.4	36.9	11
997	1	0	5	0	5	1	81	1	22.0317	1	1	1	0	0	1	0	1.54	0.54	6.36	1.07	1.15	28.5	40.5	48.2	97.54	0.5	0.023	24.6	11.4	4.61	1.85	78	21.5	41.2	15.4
998	1	0	10	0	10	1	49	2	24.4898	0	1	0	0	0	1	0	2.09	0.85	6.09	0.95	3.18	25.2	20.6	70	59.897	5	0.1	32.3	14	4.82	1.13	68	39	38.7	12.6
999	1	0	6	0	6	1	58	2	20	1	1	0	0	0	1	0	8.89	1.05	4.99	0.47	2.37	47.3	32.6	59.2	86.795	5.22	0.28	11	26.4	2.67	0.83	134	200.4	32.1	5.8
1000	1	0	9	0	9	1	83	3	25.2363	1	1	1	0	0	0	0	7.81	0.5	11.29	0.91	1.71	17.6	39.9	158.2	99.123	194.39	0.09	39.7	13.8	3.22	1.27	53	58	29.9	9.6
1001	1	1	4	1	4	2	49	2	25.0865	1	1	1	0	0	1	0	2.97	0.14	5.79	0.76	1.55	9.3	42.3	32.6	104.262	68.75	0.02	43.4	16	3.93	4.77	105	26.6	24.9	14.2
1002	1	0	10	0	10	2	51	2	22.0317	0	1	0	0	0	1	0	4.1	1.89	8.87	0.93	1.87	51.7	51.5	58.4	100.52	49.01	8.3	22.2	9.7	2.65	0.9	43	20.9	33.5	6.3
1003	0	0	5	0	5	2	78	1	22.571	0	0	0	0	0	0	0	3.2	1.27	6.58	0.77	0.95	53.7	68.1	97.1	98.305	9.4	0.1	34.8	13.5	2.42	0.81	86	18	37.4	12.2
1004	1	1	12	1	2	2	86	3	22.1003	1	1	1	0	0	1	0	6.19	0.74	4.13	1.47	0.91	13	34	61	110.3	60.11	0.05	37.5	13.3	2.79	0.69	51	14	28.3	7
1005	0	0	16	0	16	1	77	2	30.0712	0	0	1	0	0	1	0	4.75	1.01	13.17	0.78	2	37.3	39.8	244.6	77.78	48.78	0.055	34.9	11.3	3.91	2.27	50	33.7	32.9	5.2
1006	1	0	14	0	14	1	60	1	21.7555	0	1	1	0	0	0	0	4.09	2	6.15	0.94	2.87	25.8	21.4	96	76.811	12.02	0.08	29.3	11.7	4.49	1.16	74	80.2	45.4	9.5
1007	1	0	18	0	18	1	71	2	29.7442	0	1	0	0	0	1	0	2.96	0.72	5.08	1.09	1.55	11.9	20.3	59.1	78.914	40.56	0.08	29	12.4	5.14	1.09	67	20	33.5	13.3
1008	1	0	7	0	7	1	82	2	27.7509	0	1	0	0	0	1	0	2.3	1.02	6.05	1.19	2.32	23.9	30.8	112.5	106.87	33.52	0.19	43.7	14.3	4.77	0.86	66	36.8	29.1	16.2
1009	0	0	15	0	15	2	82	2	24.093	1	0	1	0	0	1	0	4.85	0.25	5.72	0.84	0.85	6	24.6	62.6	8.153	1.96	0.06	43.6	13.6	2.15	0.95	78	17.1	24.2	11.4
1010	0	0	11	1	4	1	60	3	25.2595	0	0	1	0	0	0	0	2.01	2.48	5.91	2.34	1.72	80.8	134.3	80.6	41.24	64.29	0.068	24.1	8.4	4.79	1.78	111	741.4	37.3	7.1
1011	1	0	5	0	5	1	68	2	25.3906	1	1	1	0	0	0	0	6.05	0.4	5.35	1.27	3.26	41	46.4	56.3	99.28	138.1	0.952	9.5	23.6	3.59	0.79	102	246.8	36.4	11.9
1012	1	0	14	0	14	1	67	2	21.6128	0	1	1	0	0	0	0	2.77	1.33	4.9	1	1.95	18	20.7	67.4	100.408	127.45	0.07	23.7	11	3.41	0.6	37	25.1	37.4	12.8
1013	1	0	3	0	3	2	49	2	23.5237	0	1	0	0	0	1	0	3.08	1.55	5.4	1.16	1.91	22.7	29.5	60.2	11.963	40.01	0.2	40.8	15.1	3.55	0.92	62	19	42.9	17.7
1014	1	0	5	0	5	1	76	2	21.4844	0	1	0	0	0	1	0	5.44	0.81	5.06	0.67	1.94	29	24.4	91.9	68.532	15.67	0.435	38.1	13.2	3.17	1.18	50	47.2	33	13.7
1015	1	0	4	0	4	2	48	2	23.5294	0	1	0	0	0	1	0	3.54	0.47	6.41	1.38	2.51	45.8	42.9	54.2	7.726	8.17	0.039	36.9	13.7	4.43	0.9	57	21	38.3	4.6
1016	1	0	5	0	5	1	65	1	34.9277	1	1	0	0	0	0	0	11.27	0.48	6.86	1.06	3.26	114.5	81.4	170.3	6.22	5	0.0798	33.9	14.8	4.14	1.3	70	75	32.5	25.3
1017	0	0	5	0	5	1	47	2	20.8117	1	0	1	0	0	1	0	3.09	0.74	7.45	0.78	2.84	8.8	30.3	40.9	98.886	180.1	0.12	16.1	10.9	4.69	4.21	83	62.5	32.3	19
1018	1	0	7	0	7	1	57	2	17.239	0	1	0	0	0	1	0	3.15	1.66	5.96	1.25	1.36	21.8	24	63	99.164	1.81	7.72	37.5	13.5	2.95	0.72	55	23	41.3	12
1019	1	0	14	0	14	1	75	2	22.5309	0	1	1	0	0	0	0	4.2	0.58	6.52	0.8	3.25	13.2	20.8	79.3	37.466	163.87	5	34	11.6	4.64	1.04	42	23.4	36.3	12.6
1020	1	1	4	1	2	2	100	3	26.6728	0	1	1	0	0	0	0	6.83	0.58	4.98	0.88	0.76	7.6	27.4	105.1	11.467	158.36	0.27	58.1	13.9	2.21	0.81	42	10.5	32	12.2
1021	1	0	14	0	14	2	72	2	22.0386	1	1	1	0	0	0	0	3.85	0.89	8.24	0.76	2.11	11.6	16.1	63.9	94.965	99.57	0.03	34.2	11.6	3.88	2.44	26	12.1	39.9	13.7
1022	0	0	11	0	11	2	85	2	24.9135	0	0	1	0	0	1	0	5.76	0.9	6.99	0.61	1.69	10.3	17.7	68.3	110.309	88.6	19.34	38.2	25.2	3.83	1.14	40	31.8	35.9	8.8
1023	0	0	11	0	11	1	32	2	19.5312	1	0	1	0	0	0	0	5.92	1.75	5.24	0.78	3.26	21.4	16.7	80.2	122.382	5	0.96	32.6	11.8	4.67	1.19	53	35.3	46.1	12.3
1024	1	0	16	0	16	1	60	2	24.4646	0	0	1	0	0	0	0	3.36	2.04	7.36	0.72	3.13	23.1	19.6	74.7	95.826	77.25	0.93	27.8	11.2	4.9	4.29	67	27.3	48.9	21
1025	1	1	9	1	9	1	90	3	17.0318	0	1	1	0	0	0	0	5.51	1.09	4.68	0.83	1.46	40.6	64.1	658.1	6.22	23.6	0.086	45.6	12.4	3.4	2.04	123	90.7	37.3	5.8
1026	0	0	8	0	8	2	68	2	19.5918	0	0	0	0	0	1	0	4.45	1.48	8.84	0.92	1.4	17.7	22.4	86.2	3.864	0.5	0.08	29.9	14.1	2.86	0.99	93	13	35.6	13.6
1027	0	0	2	0	2	1	88	1	26.0375	1	0	1	0	0	0	0	2.8	1.2	13.57	0.99	1.56	13.3	18.3	69.5	133.102	12.12	0.03	58.1	13.8	3.08	0.84	146	77.7	26.2	3.6
1028	0	0	4	0	4	2	96	2	25.9516	0	0	1	0	0	1	0	1.37	0.78	3.69	0.74	2.82	7.8	22	98.6	90.532	25.36	0.05	25.8	12	4.24	1.96	56	14.2	37.2	14
1029	1	0	0	0	0	2	76	2	20.7612	0	1	1	0	0	1	0	1.48	0.92	6.38	1.36	1.82	19.3	29.5	65.9	102.324	5	0.1	29.3	11.1	3.97	1.34	52	19.3	39.5	6.8
1030	0	0	13	0	13	2	89	2	18.7305	1	0	1	0	0	0	0	4.96	0.94	7.06	1.31	2.31	19.7	14.8	54.5	98.486	24.9	0.03	23.6	10.8	4.1	1.07	93	29.3	41.9	5.9
1031	1	0	14	0	14	2	78	1	27.8876	1	1	1	0	0	0	0	0.9	0.77	5.85	1.05	1.31	23.6	26.4	71.4	76.856	5	0.01	24.3	11.1	2.86	1	76	19.2	43.9	12.4
1032	1	0	13	0	13	1	59	1	25.8806	1	1	1	0	0	1	0	2.8	0.61	11.3	1.14	2.52	93.1	84.8	92.5	109.771	7.7	0.07	35.9	12.4	4.42	1.02	69	99.7	44.4	10.5
1033	1	0	23	0	23	2	53	2	23.4375	1	1	0	0	0	1	0	6.5	0.78	12.14	1.34	2.08	11.8	26.5	37.5	48.26	124.86	2.51	25.2	9.1	4.02	1.53	76	37.7	32	11.5
1034	1	0	7	0	7	2	87	2	28.4082	1	1	1	0	0	0	0	3.53	1.58	7.61	1.35	2.77	19.9	67.8	83	15.82	68.7	0.17	35.1	15.4	4.74	1.16	69	26.8	29	8.4
1035	1	0	30	0	0	1	89	2	21.4844	0	1	1	0	0	1	0	3.75	0.94	5.95	0.73	2.52	34.3	43	207.8	97.747	69.58	0.12	36.2	13.1	3.77	1.79	89	71	35.3	10.7
1036	1	0	5	0	0	1	88	2	19.5918	0	1	1	0	0	1	0	5.06	0.17	10.12	1.85	1.37	23.6	68	83.1	76.336	69.21	0.1	35.3	14	3.43	0.46	53	43	36.2	10.9
1037	0	0	11	0	11	1	60	2	21.5645	1	0	1	0	0	1	0	6.32	0.84	7.79	0.73	3.17	37	80.5	74.5	21.997	144.78	0.16	45	15.8	4.65	1.07	89	341	28.6	75.5
1038	1	0	17	0	17	2	86	2	25.3906	1	1	1	0	0	0	0	2.03	0.74	5.43	0.62	2.9	20.4	32.5	75.9	4.278	5	0.02	31.9	11.6	2.77	1.51	44	16.7	39.3	10.4
1039	1	0	12	0	0	1	71	2	20.202	1	1	1	0	0	1	0	2.63	0.79	5.9	1	2.42	27.5	29.6	79.9	40.213	322.37	0.103	30.6	11	4.01	1.05	70	25.6	39.2	8
1040	1	0	12	0	12	2	47	2	19.0311	0	1	1	0	0	1	0	6.2	1.44	7.21	1.53	2.22	8	18.6	56	83.204	10.9	0.74	35.2	13.1	4.26	0.67	40	18.4	37.6	15.7
1041	1	0	17	0	17	1	81	3	15.3967	1	1	1	0	0	1	0	6.58	0.41	8.73	1.06	2.69	26	47.4	68.2	94.965	1.73	37.775	38.2	13.4	4.4	1.12	62	77	25.8	10
1042	0	0	6	0	6	1	74	2	24.9108	0	0	1	0	0	1	0	6.83	0.84	5.56	0.92	3.01	56.4	37.8	77.5	93.442	124.06	0.12	22.4	9.6	4.87	2.28	79	43	39.3	10.3
1043	1	0	21	0	0	2	86	2	23.6614	0	0	1	0	0	0	0	4.79	1.94	4.36	1.66	0.95	12.1	25.2	55.8	0.552	23.3	103.7	25.2	10.3	2.94	0.66	71	19	38.7	35
1044	1	0	7	0	7	1	51	2	25.2264	1	1	1	0	0	0	0	2.28	0.87	8.31	1.33	3.02	24.6	50.8	66.3	6.042	6.17	0.09	31.2	9.4	4.95	0.89	66	29.5	36.2	13.7
1045	1	0	10	0	10	1	86	2	28.4055	0	0	1	0	0	0	0	9.75	0.92	8.05	1.45	2.95	6.8	29.9	92.2	115.124	29.49	0.219	29.6	10.7	5.13	0.77	59	20.4	32	9
1046	1	0	0	0	0	2	82	2	28.8889	0	1	1	0	0	0	0	3.61	0.83	18.4	1.03	2.01	30	24.2	83.4	92.178	11.99	0.06	30.7	12	2.41	0.6	61	21	42.7	6.1
1047	1	0	14	0	14	2	87	2	28.764	1	1	1	0	0	0	0	3.39	1.24	5.12	0.76	1.88	26	50	71.5	59.897	5	0.01	40	12.5	3.1	0.97	72	15.1	34.9	7.9
1048	1	0	3	0	3	1	68	2	22.8571	0	1	1	0	0	0	0	1.52	1.86	5.31	0.91	3.55	15.1	21.7	86.6	99.13	5	0.132	28.3	11.4	5.37	1.72	59	12.1	44.4	19
1049	0	0	11	0	11	1	82	2	25.3069	0	0	1	0	0	0	0	6.44	0.72	4.77	0.88	1.59	91.8	76	76.2	125.129	56.96	0.06	27	10.8	3.02	1.44	74	21.1	33.5	15.1
1050	1	0	14	0	14	1	76	2	20.4294	0	1	1	0	0	0	0	2.4	0.66	5.3	0.79	2.21	13.2	27	85.6	48.006	5	0.05	30.3	12.6	3.51	1.16	59	21.8	38.8	6.4
1051	0	0	7	0	7	1	88	2	22.4913	0	0	1	0	0	0	0	2.61	0.8	5.8	1.13	1.22	23.5	38.9	84.2	95.42	62.18	0.11	38	9.5	2.79	1.14	59	42.4	31	11.1
1052	0	0	21	0	21	1	71	3	23.4375	1	0	1	0	0	1	0	11.66	0.76	3.35	0.98	2.05	29	35	49	63.906	9.65	0.07	24	12.1	3.93	0.73	68	32	46.3	11
1053	0	0	5	0	5	2	69	2	24.4898	1	0	1	0	0	1	0	4.43	0.56	21.87	1.12	3.13	13	19	38	53.299	99.89	0.16	26.4	12.2	4.76	0.88	56	36	27.6	9.3
1054	1	0	6	1	4	2	78	3	23.939	1	1	1	0	0	0	0	6.02	1.49	7.86	0.86	1.97	12.5	20.3	87.2	127.585	56.18	0.07	38.3	14.1	3.58	1.86	61	27	29.8	4.2
1055	0	0	10	0	10	2	64	1	21.9532	1	0	1	0	0	0	0	1.03	0.71	5.56	1.34	2.11	52	49.6	72.3	62.375	5	0.02	35.3	11.3	3.96	1.36	81	38.9	39	7.7
1056	0	0	5	0	5	1	66	2	22.8928	0	0	0	0	0	1	0	1.56	3.18	4.43	0.89	2.69	7.4	13.8	75	98.206	5	0.271	26.1	11.2	4.18	1.46	67	16.7	33.1	5.5
1057	0	0	14	0	14	1	77	1	27.0416	0	0	1	0	0	0	0	3.14	1.69	7.66	1.26	1.96	12.8	22.2	66.4	80.27	5	0.02	27.9	12.1	3.84	1.41	75	49.1	39.4	33.2
1058	1	0	7	0	0	2	85	2	20.7612	0	1	1	0	0	0	0	1.55	0.77	7.3	1.06	0.91	24.9	38.5	43.5	86.928	263.27	3.17	43	9.4	2.3	0.59	73	57.5	34.6	10
1059	1	0	7	0	7	1	42	2	26.8274	0	1	1	0	0	1	0	2.12	0.94	5.49	0.93	2.16	22.2	26.8	72.5	54.473	88.86	0.14	34.5	10.9	3.46	0.68	53	38	38.6	9.8
1060	1	0	13	0	13	2	64	2	25.6489	0	1	1	0	0	0	0	2.6	1.17	5.91	1.35	3.49	16.7	19.3	59.4	144.912	12.34	0.04	26.5	11.4	5.6	1.08	77	30.5	37.4	11.2
1061	1	0	17	0	17	1	52	2	20.7612	1	1	1	0	0	0	0	9.25	1.66	13.52	0.6	1.66	19.2	19.5	37.7	639.3	16.85	0.02	24.4	12.3	2.62	0.96	83	39.8	28.6	9.6
1062	1	0	14	0	14	2	88	2	23.03	1	1	1	0	0	0	0	3.07	1.82	5.94	0.75	1.2	17.1	17.4	83.2	8.153	30.45	0.06	25	11.8	2.48	1.17	79	21.6	35.2	7.7
1063	1	0	14	0	14	1	64	2	31.25	0	1	1	0	0	1	0	3.72	1.13	11.29	0.71	1.02	17.6	19.4	87.2	12.217	5	0.02	35.6	11.6	4.42	1	73	30.5	33.6	9.3
1064	0	0	13	0	13	2	33	2	19.4674	1	0	1	0	0	0	0	2.79	2.04	5.43	0.77	2.49	23.6	11.7	62.6	907.24	120.1	0.08	25.9	11.2	4.3	4.25	61	29.6	35.2	7.4
1065	1	0	5	0	5	1	58	2	25.0593	1	1	1	0	0	1	0	5.73	1.04	5.18	1.26	3.61	16.5	23.3	61.5	22.781	69.35	0.14	36.2	16.1	2.84	2.36	62	30	30.5	10.2
1066	0	0	7	0	7	1	57	2	24.6914	1	0	1	0	0	1	0	3.25	1.14	6.6	1.09	3.63	29.3	20.9	71.9	110.662	89.7	0.05	29.1	10.3	5.5	1.33	106	68.5	42.5	11.1
1067	0	1	0	1	0	1	96	1	30.1162	1	0	1	0	0	0	0	8.79	0.42	10.51	0.88	1.22	21.3	31.4	100.8	84.156	5	0.01	38.5	12.1	2.7	1.25	50	17.9	25.6	12.2
1068	1	0	9	0	9	1	93	2	20.9644	1	1	1	0	0	0	0	3.25	0.3	10.45	0.81	2.05	18	245	73.3	53.521	5	0.01	32.9	11.6	4.56	1.39	114	333	36.1	5.2
1069	0	0	11	0	11	2	62	1	22.8516	1	0	1	0	0	0	0	2.71	1.83	7.73	1.03	1.9	30.4	15.8	73.8	45.149	134.12	4.12	26.6	11.5	3.7	2.09	77	52.7	41.9	8
1070	1	0	8	0	8	2	54	3	21.5139	1	1	1	0	0	0	0	3.39	0.8	8.24	0.47	0.8	630	1257	1056.1	95.585	155.02	0.76	29.5	11.3	2.04	1.79	80	37	21.9	24
1071	1	0	7	0	7	1	66	2	23.3887	1	1	1	0	0	1	0	3.25	1.89	5.18	1.42	2.32	30.2	27.6	69.3	95.581	6.06	0.14	25.9	9.5	4.28	1.06	50	29.9	34.3	9.6
1072	1	0	9	0	9	1	94	1	24.2215	0	0	1	0	0	1	0	2.36	1.12	4.8	0.75	1.31	9.7	28.4	99.1	103.16	9.32	0.08	30.4	11.9	2.43	0.61	84	40	31.4	27.6
1073	1	0	7	0	0	2	70	2	25.2493	1	1	1	0	0	1	0	3.17	1.68	8.85	1.33	1.38	22	25	44	111.57	0.5	0.07	23.3	12.3	3.05	0.41	67	18	34	9.7
1074	1	1	17	1	17	2	95	3	25.3906	1	1	1	0	0	0	0	6.99	0.63	7.07	0.76	0.98	25.6	33.6	51.3	142.292	83.2	0.17	37.5	9	4.96	1.61	52	16	31.7	4.6
1075	1	0	30	0	30	2	89	2	24.2215	0	1	1	0	1	0	0	1.68	1.05	15.04	1.4	1.72	16	24	51	89.458	119.4	0.1	29.6	11.3	3.55	1.09	80	16	36.4	11.2
1076	0	1	2	1	2	1	97	2	22.4059	1	0	1	0	0	1	0	9.03	0.7	10.24	0.99	2.69	297.1	255.5	179.8	108.573	27.76	0.16	41.3	16.2	3.58	3.49	192	167	25.5	12.8
1077	0	0	8	0	8	1	67	3	20.202	1	0	1	0	0	1	0	11.74	0.96	13.8	1.25	0.9	37.4	44.2	58.2	40.763	5	0.1	35.5	13.5	3.58	0.77	40	19	39.3	34
1078	1	0	8	0	8	1	54	2	24.6531	1	1	1	0	0	0	0	2.62	1.02	5.58	1.19	1.92	17.3	19.2	79.5	87.14	27.47	0.02	25.9	10.3	3.8	1.12	57	19	37.9	18.2
1079	1	0	22	0	22	1	74	2	27.3438	1	1	1	0	0	1	0	4.54	0.83	17.22	0.96	1.9	31.7	38.7	69.1	15.82	0.5	0.11	27.2	10.9	3.36	1.02	61	52.1	30.6	9.2
1080	1	0	18	0	18	2	76	2	18.5121	1	1	1	0	0	1	0	2.65	0.83	13.68	1.27	3.19	28.9	43.4	110	75.872	8.24	50.351	32.4	12.1	5.26	1.29	40	23.6	32.6	10
1081	0	0	4	0	4	1	67	2	23.939	1	0	1	0	0	1	0	3.96	1.59	8.48	1.07	1.7	25.2	40.7	102.6	79.28	99.12	0.1	36.5	12.2	3.37	1.9	94	45	43.4	8.9
1082	1	0	3	0	3	2	82	2	31.1111	1	1	1	0	0	0	0	2.5	0.58	5.29	1.44	2.2	31.2	56.4	65.3	82.811	10.31	0.04	34	10.8	4.51	1.21	61	26.1	31.6	4.2
1083	1	0	14	0	14	1	71	2	25.9516	0	0	1	0	0	1	0	3.03	1.42	6.92	1.12	2.99	39.3	38	86.8	100.132	15.97	0.06	30.7	11.4	4.56	1.29	58	47.6	41.8	12.6
1084	1	0	14	0	14	1	85	2	20.8117	1	1	1	0	0	0	0	1.98	0.61	6.78	1.06	3.61	17.4	27	112.1	98.46	123.57	0.16	39.4	11.4	5.19	0.99	58	32.1	34.8	11.4
1085	1	0	14	0	14	1	76	2	23.8728	0	1	0	0	0	1	0	3.78	1.76	5.53	0.73	1.2	30.8	31.9	100.5	68.975	208.24	0.16	28.1	12.4	3.1	1.23	101	413.9	38.2	24.4
1086	0	0	15	0	15	1	85	2	28.6851	0	0	1	0	0	0	0	7.01	1.05	4.93	0.66	1.57	71.9	65.6	81	98.139	84.02	0.03	34.3	13.9	2.77	1.4	58	26	30.5	10.5
1087	1	0	8	0	8	1	55	2	17.5781	0	1	1	0	0	1	0	2.28	1.15	5.82	0.95	1.8	31.6	29.5	59.5	39.96	143.42	0.1	41	13.5	3.13	0.86	78	30.1	40.5	10.1
1088	1	0	9	1	12	1	82	3	30.4351	0	1	1	0	0	1	0	6.87	0.21	8.62	1.7	2.16	27.9	68.9	54.1	5.78	126.22	0.13	10.9	11.2	3.57	1.18	61	47	22.5	14.4
1089	1	1	13	1	13	1	81	3	19.5312	1	1	1	0	0	1	0	19.37	0.2	10.55	0.75	3.16	13.5	45.8	69.2	92.752	227.22	0.1	45.4	15.2	4.44	1.84	87	36	20.2	19.3
1090	1	0	14	0	14	2	70	2	30.863	1	1	1	0	0	1	0	6.23	0.49	21.07	2.08	2.86	20.3	26.9	51.4	110.06	235.07	0.29	22.8	8.6	5.45	0.86	72	40.9	35.3	10.7
1091	1	0	11	0	11	1	69	1	23.8895	1	1	1	0	0	1	0	4.96	0.46	12.69	0.83	2.36	21.9	38.8	64.7	91.089	206.31	0.128	43.8	14.7	3.48	0.52	54	20	32.1	16.7
1092	1	0	12	0	12	1	51	3	19.721	1	1	1	0	0	0	0	3.99	0.23	13.31	1.62	2.21	27.8	25.1	118.9	91.115	21.07	0.027	40.4	12.6	4.6	0.73	46	25	33.1	7.9
1093	1	0	4	0	4	1	77	2	23.5237	0	1	0	0	0	1	0	2.77	0.79	7.96	0.83	1.74	34	48	76	126.059	43.09	0.49	34.8	12.6	3.05	2.34	67	88	29.1	11.6
1094	1	0	22	1	5	1	68	3	22.8931	0	1	1	0	0	1	0	2.26	0.61	9.51	0.89	1.23	24.2	49	88	129.963	71.09	0.08	31.5	11.2	3.1	0.6	82	64	29.5	6.1
1095	1	0	15	0	15	2	69	3	28.7317	1	1	1	0	0	0	0	3.57	0.92	6.01	1.23	1.55	27.9	34.7	287.9	5.851	3.59	0.1	38	29.4	3.26	0.89	52	67	34.9	16
1096	1	0	3	0	3	1	71	2	27.3588	1	1	1	0	0	1	0	7.35	0.58	12.45	1.04	1.83	47.8	41.5	58.3	91.757	66.28	0.327	25	11.9	3.62	1.01	25	24	34.9	6.8
1097	1	0	18	0	0	1	62	2	21.4844	1	1	1	0	0	0	0	6.15	0.95	11.03	1.25	0.87	27.2	39	61.6	93.147	29.7	0.12	30.2	13.1	2.52	1.35	40	41	26.8	12.1
1098	1	0	11	0	11	1	65	2	24.2188	0	1	1	0	0	1	0	3.04	2.37	5.34	0.81	1.63	33	36.4	95.2	32.697	13.06	0.08	25.1	11.5	2.91	1	82	19.3	40.6	18.6
1099	1	0	7	0	7	1	80	2	17.7778	1	1	1	0	0	0	0	3.23	0.76	6.72	1.14	3.6	11.1	19.4	76.2	105.24	5	0.14	29.3	13.2	4.04	1.22	60	33.1	34.6	6.4
1100	1	0	8	0	8	1	67	1	22.8085	1	1	1	0	0	0	0	4.41	0.83	4.85	1.24	2	27	21.9	79.8	86.36	56.08	0.316	28.4	12.8	5.67	1.42	52	26.5	38.3	19.4
1101	1	0	0	0	0	2	75	2	33.7325	1	1	1	0	0	0	0	4.97	0.78	9.07	1.12	3.23	25	32	63.7	83.244	5	0.01	31.3	12.3	4.85	0.83	67	35.4	41.3	9.5
1102	1	0	6	0	6	2	70	3	22.4913	1	1	1	0	0	1	0	11.36	0.27	14.17	1.18	1.21	42.5	36.1	58.9	93.045	13.35	6.87	32.2	15.3	2.88	1.12	61	38	26.4	20.9
1103	0	0	21	1	5	1	69	3	23.8754	0	0	1	0	0	1	0	3.39	1.66	5.61	0.89	3.28	10	19.1	84.4	91.494	80.75	0.14	33.9	10.1	4.73	0.93	106	20.8	37.3	13.2
1104	0	0	9	0	9	1	89	2	31.6337	1	0	1	0	0	0	0	13.57	1.42	7.52	0.7	1.42	20.5	16.2	59.6	95.581	17.69	0.02	34.6	13.7	2.57	0.65	53	14.7	27.9	28.7
1105	0	0	1	0	1	2	35	2	27.968	1	0	1	0	0	0	0	4	0.25	4.8	2.16	1.26	12.5	35.2	60.1	25.438	3.62	0.11	47.9	19.1	2.44	2.26	43	11	31.2	15.3
1106	1	0	18	0	18	2	98	1	24.1633	0	1	1	0	0	0	0	5.07	1.32	5.96	0.67	1.94	17.5	23.9	70	90.89	5	0.1	28.8	11.7	3.3	1.31	76	21.6	31.2	25
1107	1	0	18	0	18	2	69	2	31.1419	1	1	1	0	0	0	0	3.05	1.22	4.68	0.72	1.97	12.9	18.1	62.4	12.118	5	0.03	25.9	11.8	3.13	1.17	31	64.5	35.4	15.8
1108	0	0	12	0	12	1	83	1	27.3909	0	0	1	0	0	1	0	3.85	1.47	5.96	1.52	5.1	46.8	27	90	86.36	22.13	0.01	11.2	20.3	4.29	1.54	74	19.5	39.6	17.3
1109	1	0	13	0	13	2	82	2	19.3698	1	1	1	0	0	0	0	2.44	1.64	5.42	1.02	2.98	13.8	19.6	46.5	10.218	15.18	0.02	29.8	11.1	4.91	1.97	54	13.5	35.6	12.9
1110	1	1	11	1	11	2	96	1	26.1224	0	1	1	0	0	0	0	8.4	1.03	9.26	1.25	2.16	10.1	22.7	89.7	46.176	16.31	0.17	30.6	12.7	4.32	1.93	68	12.6	33	10.4
1111	1	0	5	0	5	1	85	3	26.2346	1	1	1	0	0	1	0	2.55	0.69	9.61	1.21	1.22	13.1	31.2	88.7	124.698	67.1	0.436	65.9	21.9	2.85	0.78	55	21	33.4	14.8
1112	1	0	9	0	9	1	70	3	17.9418	1	1	1	0	0	1	0	14.76	0.7	11.43	0.72	1.75	64	42	98.8	112.885	54.95	7.16	29.1	13.5	3.07	1.25	91	119	26.7	14.3
1113	1	0	30	1	20	2	73	2	25.9516	1	1	1	0	0	0	0	6.41	0.42	7.01	1.58	1.08	12.6	42	174.7	97.12	3.8	13.31	49.5	11.1	3.11	0.21	48	10.3	33.6	5.3
1114	1	0	13	0	13	1	55	2	24.9135	1	1	1	0	0	1	0	9.45	1.15	6.01	1.26	2.79	104.7	55.9	80.2	141.788	201.61	0.43	33.3	12.2	4.55	1.08	63	256.4	32.4	8.4
1115	1	0	20	0	20	1	70	2	20.5714	1	1	1	0	0	1	0	16.74	0.44	9.76	0.83	2.12	23.5	28.2	61.7	98.46	7.2	0.07	33.9	11.3	3.33	0.87	59	19.7	30	8
1116	1	0	7	0	7	1	83	2	22.4766	1	1	1	0	1	0	0	8.93	1	8.82	0.61	2.85	37.3	40.7	89.4	91.533	100.86	0.07	20.7	9.5	4.75	0.65	48	23.9	34.6	6.1
1117	1	0	6	0	6	2	46	2	23.4375	0	1	1	0	0	1	0	3.16	1.39	5.52	0.72	2.53	26.6	22.6	44.7	92.178	37.21	0.01	31.6	10	4.08	2.2	66	73.3	36.9	6.7
1118	1	0	30	1	18	1	79	3	23.1911	1	1	0	0	0	1	0	7.33	0.19	6.84	1.29	1.62	36.7	31	83.4	102.006	20.66	0.07	41.1	14.8	3.27	0.62	61	71.9	33.8	18.3
1119	1	0	4	0	4	2	60	2	19.1516	0	1	0	0	0	1	0	2.67	2.38	6.25	0.78	1.58	61.5	42.6	69.8	67.858	218.22	3.2	32.9	12.2	3.02	1.79	85	31.1	36.2	5.9
1120	1	0	10	0	10	2	83	2	26.2188	1	1	1	0	0	1	0	24.01	0.25	6.23	0.84	1.62	20.3	34	44.9	4.544	11.04	0.09	35.1	13.4	4.17	0.99	117	22	28.1	34
1121	1	0	13	0	13	2	76	2	23.5237	1	1	0	0	0	1	0	7.63	1.7	5.55	1.33	2.55	52.5	155.3	63	102.421	8.96	0.125	26.7	11.7	4.46	1.04	75	23	35.8	12.3
1122	1	0	5	0	5	2	83	1	24.3375	0	1	1	0	0	1	0	3.99	1.53	5.22	1.15	1.78	17.1	22.1	57.7	19.82	5.59	0.107	23.8	9	3.51	1.92	53	97.9	33.3	8.2
1123	0	0	14	0	14	1	71	1	24.9135	0	0	1	0	0	1	0	3.7	1.23	14.45	0.64	2.14	41	21	53	87.858	40.58	0.07	12	11.5	3.07	2.43	87	64	34.6	17.2
1124	1	0	19	0	19	1	72	1	23.8754	1	1	0	0	0	0	0	1.83	0.56	7.25	1	3.39	9.1	28.5	58.8	71.612	58.72	0.06	35.4	11.1	4.62	0.81	71	15.6	42.3	9.2
1125	0	0	13	0	13	2	84	2	28.5156	0	0	1	0	0	0	0	2.35	1.18	5.54	0.78	2.19	17.9	15.4	64.7	94.925	10.14	0.354	26.2	11.1	3.72	1.85	58	14.2	38.8	7.9
1126	0	0	15	0	15	1	88	2	22.0317	0	0	1	0	0	0	0	3.32	0.9	5.05	0.91	1.52	33.2	32.3	96.9	3.511	115.94	0.159	27.9	13.2	3.02	0.88	79	24.9	31.1	9.8
1127	1	0	11	0	11	1	82	2	28.1625	1	1	1	0	0	1	0	2.85	0.47	15.03	1.12	3.23	26.3	34.2	62.7	122.645	91.16	0.14	36.7	10.5	4.84	0.81	71	38.8	30.5	27.4
1128	1	0	30	0	30	2	64	3	21.7778	1	1	1	0	0	1	0	4.11	0.42	19.98	1.08	3.15	11.1	31.4	52.3	18.319	70.28	0.08	32	14.5	4.71	1.24	45	15	30.5	11.5
1129	1	0	16	0	16	1	74	2	22.0386	1	1	0	0	0	1	0	6.75	1.38	12.26	1.2	2.05	28.2	37.7	71.3	72.224	4.49	0.08	35.2	12.5	3.66	0.61	58	33.8	33.3	6.6
1130	1	0	12	0	12	1	60	3	22.8405	1	1	0	0	0	1	0	2.05	0.49	7.43	0.84	1.29	22.9	44.7	89.9	88.788	231.46	0.043	32.5	11.5	2.6	0.77	98	54.4	27.5	50.3
1131	1	0	1	0	1	1	69	1	26.3146	1	1	1	0	0	1	0	4.2	0.41	16.02	1.32	1.83	21.5	35.1	63.8	111.667	3.83	0.12	28.5	9.9	3.59	0.78	66	78.7	29.9	12.3
1132	1	1	3	1	3	1	92	3	20.7612	1	1	1	0	0	1	0	4.16	0.84	7.25	0.95	1.37	31.1	64.4	78.7	86.137	32.25	1.12	38.3	12.9	2.74	0.83	53	19	29.1	14.9
1133	0	0	1	0	1	2	70	3	24.4898	1	0	1	0	0	1	0	15.09	0.65	7.11	0.82	2.52	46.9	164.5	85.3	65.09	18.85	0.1	38.2	18.4	4.03	1.44	56	20	30.6	10
1134	0	0	11	1	4	2	66	3	19.5918	0	0	1	0	0	1	0	5.36	2.12	5.16	1.01	3.21	21.3	33.9	92.8	96.587	6.28	0.08	21.4	8.7	5.09	1.94	58	19.7	37.4	8
1135	1	0	16	0	16	2	85	2	30.8185	0	1	1	0	0	1	0	2.57	2.51	7.01	0.66	2.24	19.2	21.1	60.2	22.279	8.57	0.04	27.1	10.8	3.74	2.38	118	49.4	36.9	10.7
1136	1	0	17	1	7	1	76	3	30.6689	0	1	0	0	0	1	0	11.39	0.27	10.22	1.04	1.76	27.7	37.2	131.2	109.912	123.99	0.09	33.2	13.3	3.14	0.64	52	44	30.8	9.5
1137	1	0	14	0	14	1	70	2	33.2031	1	1	1	0	0	0	0	4.41	0.9	5.9	0.58	2.03	9	15.3	80.3	80.86	124.27	0.09	33.6	12	3.23	1.23	92	14	26.6	30.2
1138	0	0	7	0	7	2	86	2	15.625	0	0	0	0	0	1	0	3.71	0.98	11.47	1.07	1.93	14.8	19.4	62.1	91.336	79.13	0.12	48.4	15	3.48	0.59	31	12	25.9	15.3
1139	1	0	7	0	7	1	91	2	26.2284	1	1	0	0	0	1	0	10.56	0.71	8.32	0.97	2.48	15.3	45.4	136.4	89.458	52.09	0.11	33.7	15.3	4.01	1.2	91	28.5	37	17.2
1140	0	0	11	0	11	1	84	2	16.8962	1	0	1	0	0	0	0	6.32	0.95	6.63	0.97	2.28	10.3	19.3	64.2	92.838	28.15	0.11	35.1	15.5	3.7	0.64	61	24.3	31.8	15.4
1141	0	0	1	0	1	2	61	2	24.9649	0	0	0	0	0	1	0	2.43	1.24	9.38	0.72	1.56	7.4	21.7	327.5	42.934	71.77	0.07	30.7	13.7	3.01	1.48	55	12	33	17.3
1142	0	0	9	0	9	1	89	2	21.6049	1	0	1	0	0	1	0	3.32	0.97	5.58	1.49	1.42	24.5	31	60.9	9.699	71.01	0.07	38.7	14	3.47	0.84	34	17.9	33.8	17.9
1143	1	0	15	0	15	2	58	3	22.5981	1	0	1	0	0	1	0	12.79	0.92	8.5	1.61	4.97	18.4	32.2	71.7	101.111	171.36	0.09	42.7	15.2	2.86	0.8	44	31	43.7	2
1144	1	0	27	0	27	1	37	2	30.7394	1	0	1	0	0	1	0	2.04	0.86	11.49	0.79	2.25	23.7	28.1	29.3	104.602	124.86	0.1	36.4	14.1	3.14	0.96	52	70.9	26	11.8
1145	1	0	18	0	18	1	87	2	23.1206	1	1	0	0	0	0	0	3.79	0.7	9.18	1.28	2.36	18.2	22.9	66.8	31.588	1.33	0.09	54	14.2	4.06	0.52	75	29	37	14.3
1146	1	0	18	0	18	2	82	2	20.5714	1	1	1	0	0	0	0	5.36	1.38	11.22	0.93	2.45	8.4	27.1	68.5	60.31	152.67	0.2	33	13.5	4.2	1.59	56	25.8	38.6	4.8
1147	1	1	6	1	6	1	84	2	31.6337	1	1	1	0	0	1	0	12.88	0.66	9.33	0.95	1.83	18.3	27.5	120.4	86.262	1.36	0.05	43.8	15	3.22	0.75	74	28.7	31.3	0
1148	1	0	3	0	3	1	63	1	23.6713	0	1	1	0	0	1	0	3.93	1.19	4.75	0.91	3.27	45.3	41.9	59.1	9.007	70.43	0.11	27.3	11.7	3.45	2.45	61	33.8	33	5.8
1149	1	0	15	0	15	1	58	2	25.3906	0	1	0	0	0	1	0	4.79	1.12	33	1.06	1.61	34	32.4	114.3	130.843	7.06	0.12	35.1	12.4	6.07	1.07	91	134.3	26.4	12.4
1150	0	0	27	1	7	2	82	3	23.1562	0	0	1	0	0	1	0	1.97	1.56	9.13	0.96	2.19	10	14.8	77.6	126.804	189.13	0.12	35.1	11.4	3.77	1.66	78	16.7	33	8.3
1151	1	0	23	0	23	2	59	2	22.0317	1	1	1	0	0	0	0	2.96	0.6	10.39	0.77	1.4	21.2	29.3	100.2	94.805	53.22	0.15	41.6	21.1	2.64	1.05	57	33	30.3	0
1152	1	0	13	0	13	2	75	1	22.0317	0	1	1	0	0	0	0	3.53	0.9	5.75	1.17	2.96	18	34.2	59.6	110.331	6.59	0.05	26.5	11	4.69	0.83	80	17.5	38.4	7.9
1153	1	0	13	0	13	2	86	2	21.5645	0	1	1	0	0	1	0	2.81	1.06	6.11	0.97	2.09	17	23.9	62.9	42.5	150.5	0.08	37.2	12.8	3.81	1.51	93	20.7	33.7	13
1154	1	0	3	0	3	1	87	3	28.8327	1	1	1	0	0	1	0	4.1	0.46	14.91	1.04	1.97	87.4	80.4	63.6	138	152.38	0.91	37.1	12.1	3.57	0.55	63	54	30.5	11.2
1155	1	0	0	0	0	2	54	3	22.7732	1	1	0	0	0	0	0	12.09	0.96	7.55	0.83	1.73	21	43.6	675.4	121.748	27.79	0.07	25.2	12.2	3.38	1.95	80	25	27.9	34
1156	0	0	6	0	6	2	81	2	23.03	1	0	1	0	0	1	0	1.92	0.56	12.26	1.25	1.48	20.4	31.7	80.8	83.205	3.37	0.05	36.4	12.9	3.22	0.78	80	26	34.3	8.8
1157	1	0	8	0	8	1	79	3	23.2434	1	1	1	0	0	0	0	2.84	0.59	9.67	0.46	0.6	52.5	84.2	94.2	85.646	2	0.1	42.6	27	1.79	1.15	66	105	22.5	14
1158	1	0	4	1	17	1	80	3	23.6614	1	1	1	0	0	1	0	10.61	0.91	5.47	1.87	1.35	12	37	52	111.951	42.58	0.07	46.2	11.2	3.79	0.65	68	21	29.5	10.1
1159	1	0	9	0	9	1	93	2	23.4375	1	1	0	0	0	1	0	5.32	0.87	7.14	0.91	1.92	15.1	16.8	74.5	96.212	148.53	0.17	42.8	13	3.25	0.77	91	54	28.3	14.9
1160	0	0	1	0	1	2	72	2	24.0671	1	0	1	0	0	0	0	11.95	0.36	21.26	0.39	2.28	20	105	323	91.649	2.12	0.08	33.2	10.7	4.24	4.23	380	752	27.6	17.3
1161	1	0	14	0	14	2	71	2	23.3726	1	1	1	0	0	0	0	4.66	0.53	12.8	1.56	1.46	23.2	27.1	48.2	97.031	1	0.686	36.4	12.2	3.39	0.28	147	21.1	41.8	5.9
1162	1	0	8	0	8	2	77	2	28.8889	1	1	1	0	0	0	0	4.61	1.98	6.08	0.82	1.2	54	51.1	59.5	89.702	5	6.146	28.7	13.3	5.36	1.66	94	94.3	36	7.4
1163	1	0	6	0	6	1	91	1	21.6049	0	1	1	0	0	0	0	2.36	1.94	5.2	1.5	1.79	17.9	25.6	78.4	104.721	5	0.02	24.5	12	3.99	0.54	81	20.1	38.6	19.8
1164	1	0	15	0	15	2	93	1	22.1453	1	1	1	0	0	0	0	3.81	0.18	9.97	0.82	2.98	3	9.4	128.4	126.167	26.11	0.02	26.2	11.5	4.42	2.25	67	10.7	35.4	5.2
1165	0	0	12	0	12	1	95	1	22.4913	1	0	1	0	0	1	0	1.51	1.07	6.12	1.03	1.99	13.7	18.8	67.4	101.33	5	0.03	32.7	11.8	3.56	0.5	47	15.3	38.5	10.9
1166	0	0	12	0	12	2	85	1	19.9219	0	0	1	0	0	0	0	3.1	1.97	4.69	1.15	2.18	17.1	20.3	64.4	33.281	26.85	0.02	30.4	13	3.83	0.83	92	17.9	35.4	8.8
1167	1	0	14	0	14	2	71	2	32.4622	1	1	1	0	0	0	0	1.78	0.88	8.4	1.31	2.89	17.2	22.8	85.3	92.933	14.75	0.1	27.1	10.9	5.12	1.9	93	22.5	41.2	9.6
1168	1	0	14	0	14	1	70	2	24.4898	1	1	1	0	0	0	0	2.69	1	5.6	0.88	2.72	27.9	22.7	69.5	9.319	112.49	0.03	37.2	13.9	4.26	1.44	56	29	37.7	13.5
1169	1	0	22	1	4	1	75	3	21.6128	1	1	1	0	0	0	0	3.68	0.23	6.1	0.95	3.2	12.1	22.9	839.4	99.18	21.49	0.1	43.8	14.2	5.53	2.82	32	33	31	10
1170	0	0	8	0	8	2	54	3	21.2245	1	0	1	0	0	1	0	13.65	0.08	5.44	0.16	1.01	56.9	40.4	277.6	109.912	9.14	0.1	33.8	14.9	2.59	5.4	163	56	31.5	17
1171	1	0	6	0	6	2	63	2	21.6128	1	1	1	0	0	1	0	4.22	1.67	8.28	0.9	1.81	63.7	59.4	52.8	95.581	64.8	0.12	33.2	10.4	3.76	3.15	74	46	38.8	9.5
1172	0	0	14	0	14	1	75	2	29.7619	1	0	1	0	0	1	0	4.02	1.98	6.23	0.95	2.15	35.5	19.7	94.8	12.144	19.43	0.1	26	11.2	3.72	1.22	55	38	39.7	18.5
1173	0	0	3	0	3	1	50	2	29.6875	0	0	1	0	0	1	0	2.35	1.53	7.11	0.64	1.14	36.5	31.8	78	43.73	11.22	0.15	37.1	12.5	3.12	5.55	70	17	44.2	19.3
1174	1	0	14	0	14	1	51	1	27.7778	0	1	0	0	0	0	0	3.23	1.75	5.8	0.8	2.39	38.4	39	81.3	96.84	303.8	0.15	11.7	27.6	3.72	1.82	49	31.7	44.9	26.1
1175	0	0	16	0	16	1	79	2	18.5185	1	0	1	0	0	1	0	4.72	0.77	9.56	0.95	1.14	48.9	74	64.6	91.783	118.8	0.01	40.2	13	3.48	3.16	79	26	31.1	15.9
1176	1	0	12	0	12	2	66	1	25.6369	0	1	1	0	0	0	0	2.31	1.5	7.33	0.85	2.18	19	20.5	48.1	104.997	45.27	0.03	27	11	3.72	1.78	82	21.5	42.6	10.5
1177	1	0	8	0	8	1	77	1	17.0318	0	1	1	0	0	1	0	3.6	1	5.16	0.87	1.54	21.6	29.2	77.5	116.709	21.42	0.02	29.3	12	2.91	1.2	55	26.7	39	18.8
1178	1	0	10	0	10	1	77	2	23.2335	1	1	1	0	0	0	0	4.73	1.25	9.67	1.14	2.52	28.8	23.8	71.6	83.204	5	0.03	28.5	12.2	4.11	0.62	114	61.1	43.6	9.1
1179	1	0	3	0	3	1	69	3	20	0	0	1	0	0	1	0	14.88	0.76	10.26	1.41	1.82	53.1	35.8	59.6	110.003	24.94	0.457	16.1	32.9	3.53	0.67	106	227.5	31.8	19.7
1180	1	0	4	0	4	1	82	2	18.0859	1	1	1	0	0	1	0	5.99	0.72	9.63	0.48	1.76	8.2	14.4	61.8	3.312	32.1	0.08	27.6	14.4	2.81	2.01	64	18.9	24.3	9.9
1181	1	0	11	0	11	1	77	2	26.1224	0	1	1	0	0	1	0	5.32	1.96	5.35	1.3	2.48	19.4	18.6	89.8	40.213	194.39	0.039	39.7	14.2	4.33	0.83	63	21	32.1	19.2
1182	1	0	6	0	6	1	75	2	21.4844	0	1	1	0	0	1	0	7.8	2.32	6.49	1.61	1.84	60	96	69	7.549	99.42	0.27	34.4	13	3.93	2.17	61	57	32.6	5.4
1183	1	0	29	0	29	1	78	2	20.9321	1	1	1	0	0	1	0	3.3	1.06	7.26	1.03	2.55	14	41	60	4.948	25.3	0.06	30.8	12.3	3.51	1.59	100	19	32.7	11.1
1184	1	0	19	0	19	1	33	2	26.5731	1	1	0	0	0	0	0	2.76	1.72	6.35	0.86	2.87	24.7	19.9	74.3	120.881	5.38	0.02	30.6	11.6	4.35	1.22	59	27	46.2	16.6
1185	1	0	9	0	9	1	65	2	24.9135	1	1	1	0	0	1	0	5.8	0.16	6.21	0.74	0.56	23	20	69	55.599	10.3	0.13	27.5	12.2	4.67	2.1	78	471	44.1	6.3
1186	1	0	8	0	8	1	77	2	17.3589	1	1	0	0	0	1	0	5.98	0.39	9.97	0.74	0.71	27.1	19	47	83.653	76.08	1.46	32	14.2	4.31	1.29	52	20	27.2	11
1187	1	0	26	1	13	2	60	2	23.4375	1	1	1	0	0	1	0	7.77	0.26	19.43	0.94	2.34	18.8	27.4	80.6	104.262	1.45	0.181	25.4	10	4.31	3.19	80	89.3	29.9	7.4
1188	1	0	13	0	13	2	76	2	16.3265	0	1	1	0	0	1	0	2.81	1.36	4.52	1.04	1.19	13.4	24.3	72.5	80.487	142.5	0.051	23.3	9.2	2.81	2.05	77	22.1	41.4	13.2
1189	1	0	10	0	10	2	58	2	22.1453	1	1	1	0	0	1	0	11.14	1.17	3.4	0.99	3.7	96.2	78.9	45.9	5.843	4.1	0.09	31.7	13.3	6.16	0.87	144	88	38.9	10.8
1190	1	0	11	0	11	2	50	2	29.3878	0	1	1	0	0	0	0	2.77	1.85	4.59	1.38	2.9	42	32	57.9	7.012	44.64	1.73	27.3	11.3	4.89	1.23	49	12.9	41.3	13.1
1191	1	0	15	0	15	2	86	2	23.6244	1	1	1	0	0	0	0	4.96	0.56	7.23	1.11	2.15	22	52	85	44.106	226.08	0.09	23.1	11.3	38.1	1.59	62	17	31.1	13
1192	1	1	2	1	2	1	79	3	22.9854	1	1	1	0	0	1	0	5.18	1.05	9.27	1.13	3.39	11.4	22.3	66.3	98.193	0.66	0.06	27.6	12.1	6.23	0.83	127	19.7	34.2	11.9
1193	0	0	4	0	4	2	70	2	20.8117	0	0	0	0	0	1	0	2.06	1.56	6.12	1.05	3.26	9.2	16.1	64.5	101.229	17.13	0.09	28.8	9.4	5.12	2.94	78	17.7	36.2	5.3
1194	0	0	11	0	11	2	92	2	22.0386	0	0	1	0	0	0	0	3.53	0.99	8.13	1.05	2.2	5.7	13.9	82.8	72.816	26.89	0.09	28.5	12.5	2.62	2.4	67	12.5	28.1	12.5
1195	1	0	10	0	10	2	75	2	21.2031	1	1	1	0	0	1	0	2.73	1.49	15.68	1.14	2.26	20	28.7	85.8	108.641	5	0.02	32.1	13.2	3.94	0.96	107	51.2	37.1	7.9
1196	1	0	8	1	8	2	82	3	22.4323	1	1	1	0	0	0	0	2.43	0.12	7.99	1.01	2.03	25	34.5	204.6	41.19	27.46	0.09	25.8	13	3.7	1.83	40	30	25.8	6.5
1197	1	0	2	0	2	2	66	3	20.7612	0	1	1	0	0	1	0	14.47	2.43	6.04	0.8	1.96	180.9	455.9	107.8	84.858	4.26	12.24	38.6	26	3.31	2.07	119	36	21.4	17
1198	1	0	4	0	4	2	43	2	20.2812	0	1	1	0	0	1	0	9.36	1.55	4.75	1.4	2.03	16.5	15.7	60.3	75.635	12.2	0.1	30.3	12.2	4.03	1.11	43	14.4	34.7	15.7
1199	1	0	0	0	0	1	62	2	28.0404	1	0	1	0	0	1	0	6.57	0.37	10.08	1.51	2.44	30	16	80	93.263	122.13	0.03	33.3	17.7	3.37	1.12	68	53.9	32.9	6.7
1200	0	0	5	0	5	2	75	2	24.1217	0	0	1	0	0	0	0	2.17	1.31	4.36	1.36	3.07	14.6	19.4	59.5	82.702	136.34	0.16	21.4	10	4.99	0.85	58	17.2	42.1	8.6
1201	1	0	2	0	2	1	68	3	27.7323	1	0	1	0	0	1	0	15.18	0.27	12.97	1.09	2.15	113.2	46.8	79.2	4.362	2.69	0.09	41.3	20.9	5.14	1.8	94	113.8	32	22
1202	0	0	8	0	8	1	75	1	25.7117	0	0	1	0	0	1	0	5.84	1.39	9.73	0.99	2.19	18.4	14	92.6	6.152	18.43	0.03	34.3	15.9	3.63	0.92	84	76.6	37.8	39
1203	1	0	16	0	16	2	48	2	29.3878	0	1	1	0	0	0	0	5.95	1.11	5.29	1.36	1.19	8.6	16.5	55.8	98.36	28.42	0.057	30.3	11.6	3.65	1.69	65	11.5	38.2	4.8
1204	1	0	8	0	8	1	78	1	21.7711	0	1	0	0	0	1	0	4.38	0.78	9.2	0.76	3.12	18.8	22.6	56.3	98.193	81.63	0.06	30.4	10.4	4.9	1.94	76	79.3	33.9	17.6
1205	1	0	13	0	13	2	70	2	22.2222	1	1	1	0	0	0	0	4.47	1.36	5.78	1.11	3.12	8.2	12	55.8	41.131	103.12	0.229	11.6	30.2	4.85	1.52	65	17.1	45.9	12.9
1206	0	0	16	0	16	1	56	3	20.7031	1	0	0	0	0	0	0	17.59	1.67	10.2	0.99	3.55	15.6	19.5	73	96.308	58.54	0.086	51.9	29.4	5.02	1.8	80	31.4	36	2
1207	0	0	14	0	14	2	69	3	21.5045	1	0	0	0	0	1	0	3.01	2.22	5.05	1.22	1.64	86.9	91	70.5	42.585	0.5	0.122	21.5	10.9	3.41	1.2	103	78.6	36.9	5.6
1208	0	0	16	1	5	1	64	3	23.4375	0	0	1	0	0	1	0	3.67	0.87	11.97	1.74	1.92	13.5	20.8	64.3	107.664	5	0.08	36.8	12.9	3.87	0.7	52	21	37.9	17
1209	0	0	13	0	13	1	71	2	20.7612	1	0	0	0	0	1	0	3.35	2.4	5.77	1.24	1.73	19.3	15.6	87.1	87.092	85.37	0.43	25.4	12.3	3.51	0.77	56	18	48	15.7
1210	1	0	15	0	15	1	79	2	24.3375	0	1	1	0	0	0	0	2.45	1.39	7.22	0.95	3.04	11.7	17.6	151.3	97.54	36.72	0.43	28.2	12.9	4.74	1.29	55	16.6	41.9	5.4
1211	0	0	6	0	6	2	46	3	20.0773	0	0	1	0	0	0	0	5.14	1.08	5.95	0.75	1.44	12.2	26.2	45	76.372	12.03	0.045	34.8	14.1	2.82	0.96	41	15	31.8	2
1212	0	0	2	0	2	1	46	1	21.7555	0	0	0	0	0	1	0	3.51	2.22	6.3	0.85	2.89	35.1	15.6	72.8	95.027	1.34	0.6	26.9	11.2	4.29	1.71	69	41	44	5.9
1213	0	0	11	0	11	1	71	2	22.8624	0	0	1	0	0	1	0	4.4	1.08	13.47	0.87	3.22	27.2	17.6	60.6	100.745	4.28	0.2	36.7	13	4.59	1.29	44	45.1	35.4	12.1
1214	1	0	6	0	6	1	69	2	27.3438	1	0	1	0	0	1	0	5.64	1.75	5.1	0.44	2.51	44	8	136	77.724	70.72	2.06	26.7	38.1	4.76	0.96	66	14.2	31.6	14.98
1215	1	0	3	0	3	1	67	2	27.6817	0	1	1	0	0	1	0	6.2	1.38	5.89	1.16	3.9	25.4	32.4	66.1	82.93	224.32	0.07	38.8	13	6.29	2.98	57	31	44.1	15.4
1216	0	0	21	0	21	1	68	2	23.8751	1	0	1	0	0	1	0	2.14	1.32	17.54	2.29	2.51	19.4	18	55	127.029	148.01	0.11	25.5	12.1	3.51	0.99	123	29	36	1.8
1217	1	0	7	0	0	2	64	2	21.4844	0	0	1	0	0	1	0	3.85	0.94	11.5	1.21	2.45	18	28	42	83.26	4.45	0.15	9.4	11.8	2.42	0.92	81	20	32.2	17.8
1218	0	0	4	0	4	1	70	2	25.0995	1	0	1	0	0	0	0	1.05	1.1	5.68	1.12	1.82	305	18	88	2.102	143.08	0.088	11.8	29.5	4.02	2.28	63	14	26.1	8
1219	0	0	19	1	9	1	68	3	17.9592	1	0	1	0	0	1	0	1.29	0.55	13.02	1.16	2.13	15.7	51	37.6	103.694	89.45	0.12	10.2	23.2	3.4	2.33	75	19	37.2	21.1
1220	0	0	5	0	5	2	58	2	33.7149	1	0	1	0	0	1	0	3.75	1.06	14	1.39	7.77	33.2	60	86	18.591	35.74	0.068	9.8	34.2	3.84	1.38	68	51	62.7	9.3
1221	1	0	11	1	9	2	83	3	24.4898	1	0	0	0	0	1	0	3.76	0.98	8.59	0.87	1	20.4	42	137.7	47.046	1.71	0.043	12.5	30.6	4.71	3.5	46	34	27.7	125.1
1222	1	0	7	0	7	2	67	2	21.4692	0	1	1	0	0	0	0	2.08	1.8	6.91	1.13	1.6	21	19.3	71.3	6.407	2.15	0.52	11.9	27.9	2.95	0.68	59	19.3	69.8	9.2
1223	1	1	8	1	8	1	94	3	28.125	1	1	1	0	0	1	0	7.54	1.83	4.77	0.96	2.26	42	19.5	89.5	115.31	0.91	0.172	17.9	26.4	2.78	0.88	68.7	25	34.4	11.9
1224	0	0	6	0	6	2	40	2	18.3143	0	0	0	0	0	1	0	4.15	1.36	5.37	1.12	2.03	23	24	255	98.886	123.25	0.79	12.5	35.5	4.76	0.65	98	17	31.7	6.2
1225	1	0	24	0	24	1	88	2	38.1039	0	1	0	0	0	1	0	7.65	0.89	7.71	0.58	5.09	40	111.8	49.9	129.456	136.58	0.33	13.1	26	4.34	1	72	49.1	31.4	21.2
1226	0	0	17	0	17	2	81	2	25.9516	1	0	1	0	0	0	0	8.1	1.49	6.84	1.19	2.31	16	43	42	5.139	47.6	0.662	11.1	30.5	3.33	1.75	78	43	30.1	23.8
1227	1	0	16	0	16	1	52	2	24.5578	0	1	1	0	0	1	0	7.48	0.39	4.8	1.04	2.68	123	56	41	104.674	78.6	0.423	9.9	33.8	2.94	1.24	367	19	32.9	11.3
1228	1	0	4	0	4	1	83	2	24.0346	1	1	1	0	0	1	0	3.68	1.14	6.15	0.28	2.06	42	10	64.75	81.228	84.43	0.025	25.4	29.7	3.27	1.66	66	21	33.9	22
1229	1	0	30	0	30	1	62	2	23.6614	1	1	1	0	0	1	0	7.28	1.93	9.92	1.14	1.61	21	19	99	154	377.5	0.1	10.9	27.4	4.03	2.57	64	23	54.6	4.1
1230	0	0	8	0	8	2	61	2	21.1553	0	0	0	0	0	1	0	3.57	2.38	8.4	0.82	1.48	16	25	72.4	108.245	0.5	0.046	11.6	26.7	3.94	1.85	44	25	34.5	10.5
1231	1	0	15	0	0	1	65	2	25.2493	0	1	1	0	0	1	0	4.12	0.86	6.12	1.23	2.37	23.8	20	86.1	65.739	3.48	0.031	32.8	11.8	4.11	0.9	79	83.8	34.1	19.6
1232	1	0	15	1	3	2	84	3	31.2175	1	1	0	0	0	1	0	12.53	0.61	33	2.08	4.26	14	28	37	9.655	4.76	0.035	38.7	31.1	3.84	1.32	76.8	19	43.3	5.3
1233	1	0	24	0	24	1	78	2	27.143	1	1	1	0	0	0	0	2.04	0.98	13.52	0.79	1.09	39.9	38	87	89.901	7.17	0.662	20	12.2	2.07	1.31	68	93.2	28	8.3
1234	1	0	14	0	14	2	90	2	27.4406	1	1	1	0	0	1	0	3.77	0.79	1.94	1.12	1.72	72	13	83	100.412	29.36	0.93	30.1	9.2	1.56	5.8	73	14	38.1	5.9
1235	1	0	14	0	14	1	69	2	20.5499	1	1	0	0	0	1	0	7.32	0.75	9.33	0.86	1.6	10	44	269	85.576	110.14	0.05	12.2	33.1	4.88	0.96	53	44	69.4	6.3
1236	1	0	15	0	15	2	62	2	28.8889	0	1	1	0	0	0	0	1.78	1.59	7.99	0.81	3.56	11.8	14.4	70	97.472	7.06	0.27	27	10.2	3.81	1.13	82	13.6	40.1	6.3
1237	1	0	13	0	13	1	78	2	26.6389	1	1	1	0	0	1	0	4.6	0.71	7.74	0.46	2.56	41.6	59.1	84.5	82.468	0.54	1.075	10.6	27.4	4.17	1.21	59	74.3	28.8	10.9
1238	1	0	7	0	0	2	89	2	22.2222	1	1	1	0	0	0	0	8.18	4.72	10.18	1.48	1.9	5	27	39	20.329	4.47	0.032	11.1	27.9	2.67	1.2	91	74.3	28.9	19.1
1239	1	0	4	0	4	2	72	2	17.0993	1	1	1	0	0	0	0	4.75	0.89	6.19	0.81	2.44	17	16	222.48	67.494	106.1	0.23	10.3	39.9	2.6	2.67	60	48	30.2	31.3
1240	1	0	12	0	12	2	55	2	21.4844	1	1	1	0	0	0	0	5.1	1.86	9.1	0.9	3.21	46	8	5663	773.99	1.99	0.09	10.3	26.69	3.08	1.94	69	58	25.7	8.3
1241	1	0	10	0	10	2	59	2	26.1224	0	1	1	0	0	1	0	2.3	1.54	18.26	0.76	1.54	14.3	18.4	52.4	99.44	144.87	0.02	24.7	15.3	2.39	1.4	60	16	33.8	9.7
1242	1	0	1	0	1	1	69	2	26.3702	1	1	1	0	0	1	0	8.86	1.05	8.69	1.06	0.82	19	23	76.33	92.76	3.85	0.08	11.7	24.3	8.55	1.12	65	25.2	28.7	7.8
1243	0	0	9	0	9	1	86	2	25.3906	1	0	1	0	0	0	0	5.07	1.41	10.23	0.64	1.54	9	21	333.4	48.307	48.9	0.09	10.8	23.6	5.28	1.42	80	175	44	4.5
1244	1	1	3	1	3	1	83	3	28.3265	1	1	1	0	0	0	0	12.85	1.28	7.84	1.02	2.1	24	39	80	74.744	6.06	1.87	20.9	12.6	3.2	1.23	74	17	27.2	12.6
1245	1	0	30	0	0	1	73	2	27.6817	0	1	1	0	1	0	0	4.6	1.21	8.43	1.5	2.47	16.5	24.1	103.1	85.487	7.45	0.09	29.3	11.1	2.49	1.19	74	19	34.9	10.4
1246	1	0	2	0	2	1	51	2	24.2215	0	1	1	0	0	1	0	5.69	0.58	12.94	1.07	3.31	12	113.7	89.4	7.726	5	0.132	11.7	28.74	3.05	0.58	57	21	30.7	9
1247	1	0	7	1	7	1	69	3	20.202	1	1	1	0	0	1	0	9.03	0.46	16.95	0.47	1.18	32.2	77.2	76.5	22.781	124.89	0.101	25.7	38.8	4.98	1.15	59	58	28.2	9.2
1248	1	0	13	0	13	1	55	2	23.3024	0	1	1	0	0	1	0	2.54	2.75	10.75	1.1	2.56	51	93	45.5	67.858	49.01	0.04	11.3	35.62	3.55	7.1	82	22	33.4	5
1249	0	0	4	0	4	1	55	2	29.6875	1	0	0	0	0	1	0	5.4	0.87	13.12	0.45	1.25	6	76	75	113.753	40	0.24	11	33.4	4.23	2.43	78	26	33.8	8.3
1250	1	0	10	0	10	1	71	3	26.2596	1	1	1	0	0	0	0	9.06	0.55	9.28	1.3	2.34	5.6	9.3	241.9	76.811	58.73	0.09	38.7	33	2.93	1.62	50	30	29.7	2
1251	1	0	19	1	18	1	69	3	20.7612	1	1	1	0	0	0	0	9.22	0.79	4.73	1.27	2.92	27.8	41.5	56.9	100.99	5	0.01	26.1	10.9	4.73	0.7	317	380.1	31.6	9.6
1252	1	0	20	0	20	1	72	2	24.977	0	1	1	0	0	1	0	1.79	1	7.64	1.4	1.58	27.1	35.1	65.9	108.761	0.5	0.03	34.7	11.2	3.36	0.61	53	21.5	31.9	10.4
1253	1	0	4	0	4	1	84	2	23.7332	1	1	1	0	0	1	0	9.3	0.36	8.08	0.77	2.32	56.2	64.7	94.2	74.367	19.41	0.022	10.9	25.9	3.5	0.67	64	49.6	27.4	8.8
1254	1	0	18	0	18	1	68	2	25.1532	1	1	1	0	0	0	0	3.94	0.48	8.95	1.55	2.39	50.5	36.7	54.3	111.339	103.52	0.1	30.7	14.1	4.33	0.54	54	60.7	34.6	19.5
1255	0	0	14	0	14	2	76	2	18.7109	1	0	1	0	0	1	0	2.74	0.7	18.21	0.98	1.51	17.6	43.8	63.3	85.588	61.08	0.207	37.4	13.3	2.8	0.81	58	32.6	31.1	9.6
1256	0	0	15	0	15	1	74	2	24.2215	0	0	1	0	0	1	0	3.59	0.77	7.57	1.16	1.26	8.2	27.2	56.7	66.786	5	0.01	35.5	13.1	2.83	0.95	68	30.7	30.4	7.5
1257	1	0	13	0	13	1	76	2	19.9219	0	1	1	0	0	1	0	3.21	1.36	6.58	1.08	2.31	29.5	22.1	76.7	97.051	455.03	0.02	25.4	11.5	3.75	0.85	58	32.5	38.8	9.8
1258	1	0	7	0	7	1	69	2	29.0174	1	1	1	0	0	0	0	6.38	0.99	19.01	1.04	2.91	24.7	21.6	68.8	122.37	93.11	0.398	23.7	9.7	4.62	1.85	93	48.8	39.3	11.3
1259	1	0	2	0	2	1	88	2	27.4406	0	1	0	0	0	1	0	4.8	1.06	7.32	0.98	1.9	25.2	32.3	104.9	83.205	79.87	0.29	37.2	12.3	3.59	1.97	48	46	35.1	29.9
1260	0	0	11	0	11	2	80	2	24.9135	1	0	0	0	0	0	0	5.12	0.53	6.93	1.25	0.8	62.4	75.4	49	99.617	5	0.01	44.3	14.1	3.7	1.53	78	61.9	29.1	9.8
1261	1	0	10	0	10	2	72	2	22.8624	0	1	1	0	0	1	0	4.19	2.24	4.7	0.99	3.08	17.8	18.7	54.3	4.567	68.1	0.041	23.5	10.7	4.81	1.63	78	34	36.1	11.2
1262	1	0	30	1	2	2	63	3	33.0579	1	1	1	0	0	0	0	6.95	0.23	14.73	0.96	2.84	13.1	22.3	44.1	110.774	54.56	0.08	35.7	10.7	4.7	1.23	123	38.7	34.6	5.8
1263	1	0	12	0	12	1	70	2	23.8751	0	1	1	0	0	1	0	3.61	0.86	6.15	0.88	2.34	19.4	20.5	91	4.948	7.97	23.2	36.2	10.8	3.75	1.13	55	14	35.8	12
1264	0	0	4	0	4	1	79	2	31.1419	0	0	1	0	0	1	0	5.14	1.32	6.21	1.18	1.47	13.9	27.7	75.9	8.449	3.53	0.09	48.5	13.7	3.05	0.69	51	24.7	33.2	10.9
1265	1	0	7	0	7	2	73	2	20.8117	0	1	1	0	0	1	0	2.01	1.06	5.96	1.82	2.01	18.4	43.2	64.7	59.618	5	0.01	40.3	14.8	4.67	1.68	99	30.8	41	37.1
1266	1	0	13	0	13	2	73	2	22.8624	1	1	1	0	0	0	0	3.9	1.87	4.6	1.31	1.42	17	16.9	64.7	104.179	58.54	0.06	28.3	11.1	3.4	1.27	48	19.9	39.3	9.7
1267	1	0	18	0	18	2	56	2	27.6817	1	1	1	0	0	0	0	2.09	1.12	11.69	0.83	3.77	29.5	31.1	58.9	46.176	54.69	0.19	27.6	10.8	5.6	2.14	74	23.7	40.7	12.9
1268	0	0	10	0	10	2	83	2	22.4059	0	0	1	0	0	1	0	1.65	1.42	4.96	0.84	2.47	21.1	19.3	70.6	89.238	5	0.01	25.5	11.5	3.82	1.44	42	20.4	37.5	16.2
1269	1	0	17	0	17	2	55	2	19.1327	0	1	1	0	0	0	0	4.39	1.51	3.95	1.13	3.93	10.9	11.5	58.7	33.274	81.28	0.11	28	10.6	5.83	1.55	53	24.6	39.3	9.6
1270	1	0	17	0	17	1	54	2	25.9516	1	1	1	0	0	0	0	4.43	1.03	11.04	0.77	2.7	32.2	28.1	110.6	4.283	5	11.19	33.3	12	4.6	3.76	80	37	36.7	7.8
1271	1	0	30	0	30	2	71	3	20.8117	1	1	1	0	0	1	0	4.03	0.33	9.75	0.82	1.75	59.6	39.3	151.4	72.796	48.14	0.13	41.1	14.1	6.86	1.53	42	15	24.7	4.8
1272	1	0	6	0	6	2	50	2	23.9512	1	1	0	0	0	1	0	1.98	2.15	4.85	1.23	2.32	16.7	22.6	61.4	83.205	24.35	0.07	32.2	9.5	4.28	1.11	38	26.4	39.4	7.2
1273	1	0	15	0	15	2	65	2	26.0375	0	0	1	0	0	0	0	7.79	1.62	4.26	1.19	2.4	12.2	18.9	66.8	101.716	67	0.047	27.3	10.7	4.27	1.2	62	14.5	38.3	11.3
1274	0	0	10	0	10	2	47	2	25.3906	1	0	1	0	0	0	0	3.86	1.67	6.47	0.57	2.53	25.7	18.1	49	32.92	5	0.01	36	12.9	4.42	3.63	71	78	39.5	9.5
1275	0	0	0	0	0	1	59	2	35.083	0	0	1	0	0	1	0	7.43	1.35	12.63	1.09	2.1	15	9	81	53.651	0.5	0.02	11	12.7	3.7	1.05	92	16	34	7.6
1276	1	0	11	0	11	2	62	2	21.9671	0	1	1	0	0	0	0	1.72	1.49	4.88	0.93	3.06	19.8	21	61.8	7.47	225.01	0.12	26.4	10.2	4.6	1.7	66	14.7	40	6.5
1277	1	0	9	0	9	1	79	2	26.8923	1	1	1	0	0	1	0	6.73	0.92	11	1.16	1.89	78.2	37.1	73.1	113.247	5	0.01	46.7	13.6	3.53	0.9	67	76	31.2	15.8
1278	0	0	12	0	12	1	60	2	19.6235	0	0	1	0	0	1	0	2.25	1.78	4.23	1.21	3.89	13.5	18.7	87.9	96.146	30.66	0.032	26.1	10.8	5.75	1.33	111	25	43.6	23.2
1279	1	0	12	0	0	1	61	2	26.0375	1	1	1	0	0	0	0	4.46	0.77	17.83	0.72	1.21	17.5	33.8	79.2	23.028	14.59	0.16	13.8	40.1	3.74	1.45	44	24.3	29.6	17.3
1280	1	0	9	0	9	1	48	2	24.4898	0	1	1	0	0	1	0	2.69	1.19	4.88	1.2	3.68	18.4	14.6	87.5	119.026	12.3	0.097	27.1	11.5	5.42	1.32	62	25.4	42.7	17.8
1281	1	0	14	0	14	2	76	2	18.5901	1	1	1	0	0	0	0	4.37	1.09	11.33	0.96	1.8	13.8	12.7	63.8	23.389	13.42	0.03	26.6	11.8	3.3	0.89	54	13.7	37.3	12.7
1282	1	0	14	0	14	1	78	2	22.0386	1	1	1	0	0	0	0	4.51	0.91	4.37	0.9	1.89	86.2	106.1	66.3	104.191	5	0.01	31.3	12.5	3.22	0.64	74	95	36.8	22.3
1283	0	0	17	0	17	2	59	2	22.8928	1	0	1	0	0	0	0	2.39	2.05	21.87	1.39	2.7	29.7	21.2	53.9	10.672	5	0.11	24.3	11.2	4.3	1.16	69	14.5	40.9	5.9
1284	1	0	9	0	9	1	62	2	24.6755	0	1	1	0	0	1	0	1.69	1.63	8.2	1.19	2.95	21.9	22.6	62.3	90.095	64.86	0.11	10.8	30.8	5.16	2.25	64	34.7	44.6	11.2
1285	1	0	10	0	10	2	74	2	22.5827	0	1	1	0	0	1	0	3.89	1.08	5.53	0.89	1.83	33.3	19.4	53.3	64.376	40.47	0.269	28	12.1	3.19	0.87	71	36.1	36.8	8.7
1286	1	0	11	0	11	2	77	2	25.7117	0	1	1	0	0	1	0	3.49	1.38	6.62	0.85	2.86	18.6	25.6	93.6	106.474	0.69	0.471	41	13.6	4.73	1.95	39	17	39.8	8.4
1287	1	0	30	1	27	1	74	3	24.2215	1	1	1	0	0	0	0	3.86	0.97	12.14	1.27	1.99	18.2	25.9	71.6	68.994	15.14	0.26	40.8	12.2	3.64	0.24	87	22.4	36.5	13.1
1288	1	0	7	0	7	2	89	2	16.937	0	1	1	0	0	1	0	3.39	1	4.92	1.63	3.42	11.8	15.4	76.2	87.288	0.5	0.1	25.5	12.8	6.05	1.13	43	18.9	39.3	8.4
1289	0	0	8	0	8	1	79	2	20.8117	1	0	1	0	0	1	0	5.77	0.94	6.84	1.18	2.32	11.1	23	61.1	93.768	72.74	0.13	35.3	13.2	4.01	0.56	73	17	30.2	7.1
1290	0	0	13	0	13	2	67	2	25.0762	1	0	1	0	0	1	0	2.78	0.9	12.9	1.27	1.23	21.4	27.3	79.9	93.738	126.5	2.13	32.4	12.8	2.69	0.64	77	78.4	30.5	10.3
1291	1	0	16	0	16	1	85	2	22.9854	1	1	1	0	0	1	0	6.01	0.58	12.79	0.73	3.57	17.5	33.2	117.6	84.038	141.69	0.02	29.1	13	4.97	1.61	75	34.4	36.3	8.2
1292	1	0	17	0	17	2	53	2	22.0317	1	1	1	0	0	0	0	1.43	1.28	7	1.19	4.36	12.5	13.8	53.2	76.168	113.08	0.2	26.8	11.5	6.16	0.76	109	24.7	43.6	11
1293	1	0	12	0	12	1	83	2	26.5306	0	1	1	0	0	1	0	3.23	1.55	7.85	1.3	2.02	17.1	26.4	87.9	87.831	5.61	0.09	32.8	12.8	3.84	0.86	80	21	34.4	8.7
1294	1	0	13	0	13	1	61	2	24.7252	1	1	1	0	0	0	0	10.51	2.61	10.62	1.2	1.94	67	25.5	68.8	21.62	5	0.01	24.1	11.2	3.59	0.6	60	39.5	45.6	8.9
1295	1	0	12	0	12	2	70	2	23.8751	1	1	1	0	0	1	0	4.12	0.66	8.71	1.79	1.9	14.3	27	92.2	85.646	56.03	0.03	27	11.7	4.17	1.58	81	105.9	30.7	8.1
1296	1	0	5	0	5	2	48	2	18.75	0	1	1	0	0	0	0	2.46	1.04	4.95	1.51	1.83	9.8	14.9	64.4	90.818	48.58	0.08	26.9	11.8	3.96	0.66	54	11.8	38.9	18.3
1297	0	0	13	0	13	2	78	2	23.7253	1	0	0	0	0	1	0	2.31	1.36	6.51	1.28	2.17	23.6	45.4	48.4	76.85	4.94	0.09	10.8	29.2	3.93	0.64	85	65.2	43.5	17.2
1298	1	0	11	0	11	2	70	2	28.3447	1	1	1	0	0	1	0	4.17	1.7	4.37	1.83	3.33	26.1	29.5	62.1	74.813	5	0.1	32.8	12.7	5.68	1.31	51	24.6	36.7	9.8
1299	0	0	9	0	9	2	53	2	22.3152	1	0	1	0	0	0	0	4.86	1.7	4.96	1.28	2.91	10.7	15.3	64.7	10.476	55.24	0.12	23	11.5	4.77	0.95	63	14.1	42.6	13.2
1300	1	0	10	0	10	2	64	2	21.3333	1	1	1	0	0	0	0	4.84	2.07	4.99	1.3	2.68	8	19.3	53.8	36.243	5	0.01	29.2	13.9	4.96	2.4	37	15.4	37.2	10
1301	0	0	14	0	14	2	71	2	20.5693	0	0	1	0	0	1	0	4.73	1.69	6.47	1.09	2.46	27.4	19.7	60.8	93.92	5	0.03	24.1	11.1	4.46	1.64	61	40.6	41.7	8.7
1302	1	0	14	0	14	2	42	2	24.2215	1	1	1	0	0	0	0	9.54	1.61	4.43	1.26	4.99	143.2	42	49	19.073	140.5	1	25.1	10.8	6.78	1.04	53	39.9	47.4	12.9
1303	1	0	5	0	5	2	75	2	17.301	1	1	1	0	0	0	0	3.37	1.76	6.29	1.03	2.97	15.5	15.7	76.8	104.962	13.58	0.03	27.6	12.6	4.52	0.98	55	15.2	39.9	12.5
1304	1	0	13	0	13	1	48	2	22.571	1	1	1	0	0	0	0	6.5	0.9	6.23	1.09	2.86	19.2	19.9	65.8	93.738	5	0.02	26.6	11.4	4.31	0.92	86	23	46	21.5
1305	1	0	13	0	13	2	46	2	20.2812	1	1	1	0	0	0	0	13.78	1.69	6.45	1.52	1.98	27.5	21.8	57.6	68.37	8.56	0.08	23.8	10.3	3.95	0.53	135	27	45.3	7.5
1306	1	0	6	0	6	2	72	2	19.0311	0	1	1	0	0	1	0	3.93	1.23	6.52	1.25	1.91	27.8	30.2	56.7	103.524	5	0.01	32.1	12.7	3.55	1.27	85	64	37.4	30
1307	0	0	10	0	10	1	52	2	23.939	0	0	1	0	0	0	0	2.71	1.21	5.7	1.27	2.76	28.4	21.9	71.2	104.127	20.27	0.04	26.7	10.9	4.49	0.61	58	32	43.5	11.1
1308	1	0	10	0	10	1	65	2	23.5556	1	1	1	0	0	1	0	6.22	2.23	4.67	1.11	3.95	25	13	73.2	14.041	5	0.03	25.4	10.7	5.66	1.61	53	39	43.9	12.4
1309	1	0	3	0	3	1	71	2	26.0375	1	1	1	0	0	1	0	3.59	1.16	4.76	1.24	2.7	26	17.7	81.9	18.99	91.03	0.09	26.4	12.3	4.69	1.43	43	27.7	38.8	11.3
1310	1	0	10	0	10	1	83	2	21.3382	1	1	1	0	0	1	0	4.24	1.14	16.11	1.15	1.52	30	55.3	75.7	84.162	201.13	6.65	33.4	11.9	3.66	3.96	107	33	36.9	24.5
1311	1	0	12	0	12	1	44	2	29.9383	0	1	1	0	0	0	0	3.16	2.52	5.95	0.9	2.39	42.7	23.7	76	65.39	119.95	0.09	26.4	11.2	4.02	2.43	72	61.4	46.4	12.6
1312	1	0	8	0	8	2	81	2	20.202	0	1	0	0	0	1	0	2.8	0.7	22.4	1.32	1.35	18	13	60.8	101.704	82.14	0.33	36.7	14.4	5.63	1.94	92	23	63	3.7
1313	0	0	5	0	5	2	88	2	20.7612	1	0	1	0	0	0	0	5.31	0.88	7.56	0.97	3.46	17.9	21.5	52.3	4.124	9.34	0.138	33.4	11.1	3.38	0.86	115	20.8	36.7	6.3
1314	1	0	9	0	9	2	30	2	23.255	0	1	1	0	0	0	0	3.8	1.71	5.81	1.01	2.05	10.5	11.7	56.8	98.46	0.5	0.74	34.8	11.8	3.47	1.1	81	30.2	43.6	11.7
1315	1	0	11	0	11	2	59	2	24.0882	1	1	1	0	0	1	0	4.31	0.57	8.49	1.46	2.78	33.5	34.8	69.1	22.549	10.82	0.11	25.4	9.9	4.65	0.94	67	57.5	33	7.6
1316	0	0	7	0	7	1	70	2	32.0312	1	0	1	0	0	1	0	6.31	2.13	8.32	1.09	4.09	11	17.3	79.5	63.275	187.96	29.36	34.9	12.7	6.86	0.95	63	29	35.4	12.7
1317	0	0	7	0	7	2	70	2	23.6614	0	0	1	0	0	1	0	4.53	2.15	5.75	1.49	3.36	35.4	28.5	70.2	70.15	5	0.04	24.2	10.5	5.5	1.74	87	43.5	42.9	19.4
1318	0	0	12	0	12	2	54	2	24.6094	1	0	1	0	0	0	0	7.87	1.59	5.35	1.15	3.4	14.5	13.7	72.3	87.288	9.75	0.04	23.9	11.1	5.27	1.52	100	20.1	43.6	9.6
1319	0	0	10	0	10	1	86	2	27.5556	0	0	1	0	0	0	0	2.94	0.74	4.75	1.08	1.73	9.3	15.8	95.8	85.227	322.37	0.16	27.2	11.4	3.46	1.15	70	32.8	29.5	5.6
1320	0	0	12	0	12	1	83	2	22.9854	1	0	1	0	0	1	0	7.41	1.38	8.32	1.32	1.69	19.5	19.3	82.9	61.712	13.41	0.023	24.8	10.6	3.44	1.01	58	22.4	32.9	15.3
1321	1	0	7	0	7	1	84	2	23.03	0	1	1	0	1	1	0	2.79	2.19	5.47	1.19	1.78	9.7	26.3	89.6	95.756	13.75	0.11	29.5	10.2	3.43	1.46	46	20	36.1	6.6
1322	1	0	17	1	12	1	72	3	22.5827	1	1	1	0	1	0	0	12.87	0.24	5.4	1.19	3.7	22	29	62	26.092	27.42	0.08	26.5	13.2	5.29	0.72	95	24	42.3	10.9
1323	0	0	7	0	7	2	79	2	20.7612	1	0	1	0	0	1	0	6.76	0.21	31.17	1.15	1.97	21	21.4	99.5	101.485	45.8	0.11	28.5	14.3	3.59	1.54	94	68.7	25.9	33.8
1324	1	0	10	1	2	1	56	3	28.8889	1	1	0	0	0	1	0	9.51	0.71	5.89	2.08	2.98	88	39.9	80.2	77.746	2.65	0.1	28	12.7	5.38	0.92	82	149.8	40	8.6
1325	0	0	6	0	6	2	49	2	26.6975	1	0	1	0	0	1	0	6.57	0.86	5.62	1.98	2.57	43.6	36.4	58	113.888	0.5	0.1	20.9	9.6	4.97	1.53	41	19	37	8.8
1326	0	0	7	0	7	1	49	2	28.7317	1	0	1	0	0	0	0	4.13	2.39	9.29	1.12	3.39	54	22.6	80.7	89.189	5	0.01	27.3	11.5	5.07	2.17	88	44.2	42.4	8
1327	1	0	30	0	30	1	61	2	21.9532	1	1	1	0	0	1	0	5.66	0.87	6.85	0.53	1.42	51.3	44.5	65.5	110.662	30.79	0.13	37.3	15.2	2.37	0.81	140	217.4	26.9	112.8
1328	0	0	8	0	8	2	63	2	23.0469	0	0	1	0	0	1	0	3.88	1.57	5.27	1.41	2.57	11.2	14.4	61.7	918.79	24.07	0.07	29.3	12.2	4.73	0.84	70	20.2	43.1	10.2
1329	1	0	13	0	13	2	82	2	30.8185	1	1	1	0	0	1	0	4.46	1.43	5.01	1.52	2.46	9.5	17.1	68.3	58.16	5	0.01	24.3	12.1	4.66	0.86	68	14.1	36.4	8.7
1330	0	0	15	0	15	2	86	2	25.4028	0	0	1	0	0	1	0	5.83	2.48	8.08	1.25	2.85	27.1	43.5	60.4	115.651	5	0.04	23.3	17.3	4.66	0.94	51	34	29.9	7.1
1331	0	0	8	0	8	2	55	2	26.5731	1	0	1	0	0	1	0	7.02	0.3	5.41	0.64	1.62	71.6	95.7	76.7	99.399	74.11	0.12	38	24.2	2.97	1.12	131	154.4	27.5	26.9
1332	0	0	6	0	6	1	80	2	24.9307	0	0	1	0	0	0	0	4.96	2.45	16.52	0.96	2.54	8	15	119.94	93.115	0.85	0.36	14.5	25.3	1.35	0.86	76	24	24.5	10.1
1333	1	0	7	0	7	1	60	2	25.7117	1	1	1	0	0	0	0	2.77	1.3	6.21	1.23	3.94	81.8	41.1	83.7	108.761	11.82	0.24	24.5	11.6	5.79	1.16	59	50.5	45.5	19.1
1334	0	0	7	0	7	2	56	2	30.4832	1	0	1	0	0	1	0	3.36	1.21	5.76	1.12	1.77	26.7	19.3	64.9	112.521	5	0.01	25.2	10.9	3.69	2.83	79	49.8	44.1	4.4
1335	0	0	7	0	7	2	89	2	27.5556	0	0	1	0	0	1	0	11.35	0.91	5.5	1.14	2.05	79.6	80.3	40	80.86	112.98	0.1	48.7	13.9	3.66	0.92	84	35	29.7	22.2
1336	0	0	11	0	11	2	68	2	24.6914	0	0	1	0	0	1	0	3.23	0.96	4.4	1.53	2.12	13.6	17.9	52.9	103.544	5	0.01	25.7	10.9	4.31	1.37	34	20.5	43.3	6.7
1337	0	0	13	0	13	2	69	2	19.5312	0	0	1	0	0	1	0	3.72	0.96	5.08	1.95	1.91	12	16.2	56.3	100.992	5	0.02	25	10.8	4.39	0.85	61	17.4	40.5	11.7
1338	0	0	4	0	4	1	74	2	28.959	0	0	1	0	0	0	0	2.05	1.93	5.03	0.48	2.28	26.5	23.3	79.2	18.771	54.6	2.32	30.9	11.2	3.91	2.25	55	40	34.7	13
1339	0	0	18	0	18	1	44	2	25.2493	0	0	1	0	0	1	0	9.35	2.04	5.62	1.02	0.36	12	6	56	66.611	22.26	0.09	23.6	12.3	2.45	1.23	46	12	45	18.9
1340	0	0	9	0	9	1	41	2	21.9671	1	0	1	0	0	0	0	2.87	1.22	14.24	1.43	3.56	44.1	20.4	61.3	93.263	0.5	0.14	25.1	11	5.44	0.99	106	36.4	48.7	13.7
1341	0	0	5	0	5	1	72	2	34.5473	0	0	0	0	0	1	0	3.1	0.61	5.1	1.7	3.39	19.7	22.5	69.4	94.139	9.23	0.1	35.8	12.6	6.2	0.91	48	47	38.3	16.1
1342	0	0	6	0	6	1	51	2	28.0428	1	0	0	0	0	1	0	8.29	0.25	4.33	1.07	2.21	43.7	42.5	88.6	9.655	0.5	0.259	25.7	10.9	3.74	1	78	90.3	40.5	10.3
1343	0	0	9	0	9	2	60	2	25.7202	0	0	1	0	0	0	0	2.8	1.97	5.44	0.99	2.81	18.3	19.1	58.4	48.874	79.87	0.33	27.3	11.1	5.05	2.4	86	22	47	13.6
1344	0	0	15	0	15	2	80	3	24.974	1	0	0	0	0	0	0	5.64	0.72	5.6	0.81	2.07	33	28	61	89.189	48.1	0.79	31.3	12.8	5.37	0.75	80.9	50	32.2	10.8
1345	1	0	24	1	4	1	72	3	23.939	0	1	0	0	0	1	0	1.25	1.01	4.74	0.62	1.59	49.4	61.5	110.3	992.77	11.63	0.11	35.5	14.1	3.07	1.69	63	82	39	14.3
1346	0	0	16	0	16	2	74	2	24.3375	0	0	0	0	0	1	0	4.52	1.17	7.74	1.21	1.83	10.1	23.2	51.2	95.087	9.58	0.33	21.3	9.5	3.57	1.1	89	13	40	9.1
1347	1	0	3	0	3	1	40	2	22.6003	0	1	0	0	0	1	0	2.29	1.45	7.28	0.78	1.13	22	46	83	103.16	6.61	0.09	36.5	12.2	4.89	1.38	50	22	24.1	3.98
1348	1	0	11	0	11	2	49	2	25.0361	0	1	1	0	0	1	0	1.09	0.62	6.66	1.01	1.3	25	47.8	75.3	87.288	8.15	0.592	37.6	12.3	3.3	2.14	41	31	40.4	21.7
1349	0	0	9	0	0	1	78	2	28.441	0	0	1	0	0	0	0	3.31	0.79	8.39	0.81	1.35	33.4	37.9	160.2	97.12	141.5	0.05	40.6	27.1	2.91	1.84	43	28	39.9	16.6
1350	1	0	23	0	23	1	77	2	23.9995	1	0	1	0	0	1	0	0.73	0.22	13.33	1.24	2.1	30.6	39.2	63.4	83.8	10.49	0.4	27.6	11.4	3.51	1.03	48	50.5	27.2	9.7
1351	1	0	26	1	15	1	66	3	27.6817	0	1	0	0	0	1	0	4.17	0.55	6.65	1.28	2.48	61.8	71.1	86.7	21.98	8.66	0.02	10.6	12	4.35	1.04	73	30.2	43.6	28.7
1352	1	0	1	0	0	2	90	2	23.4375	0	0	0	0	0	1	0	2.81	1.45	4.62	0.9	1.21	36.3	55.5	65.8	91.757	28.87	0.026	44.8	12.6	2.65	1.3	62	25	32.1	10.4
1353	0	0	30	1	18	1	67	3	21.9713	0	0	0	0	0	1	0	4.05	1.71	5.46	0.91	2.29	41.5	27.2	72.5	92.373	194.61	0.043	22.9	10.8	3.79	1.47	68	21.7	35.9	15.4
1354	1	1	13	1	13	1	82	3	22.2222	1	1	1	0	0	1	0	4.13	0.29	8.1	0.92	2.5	15	32.7	142.3	108.677	178.87	0.15	34.7	15.6	2.83	1.46	21	80	38.1	14
1355	1	0	30	0	0	2	79	2	26.2596	1	1	1	0	0	0	0	1.45	0.85	5.47	1.48	1.7	10	21	52	82.93	20.44	2.988	21.2	12.5	3.71	0.85	52	22	30.5	9
1356	1	0	11	0	0	2	71	2	22.5981	0	1	1	0	0	1	0	6.6	0.64	5.47	1.3	1.9	21.9	25.8	121.1	76.336	5.61	0.08	30.9	11.7	3.56	0.91	42	36.4	43.4	14.9
1357	1	0	9	0	0	1	65	2	26.2346	0	1	1	0	0	0	0	4	0.69	2.97	0.91	2.2	28.6	33.2	71.6	68.687	1.54	0.11	33.1	11.7	4.03	2.01	45	23.1	41.2	7.1
1358	1	0	6	0	6	2	69	2	21.6049	1	0	1	0	0	0	0	3.76	0.58	6.07	1.28	4.46	12	17	40	87.831	6.95	0.08	22.7	11.5	4.46	2.44	60	16	35.3	12
1359	0	0	1	0	1	1	59	2	23.4375	0	0	1	0	0	1	0	2.55	0.67	5.86	1.21	1.99	24.8	30.5	88.8	115.31	27.4	0.066	40.3	11.4	3.74	1.09	42	21	34.6	9.1
1360	1	0	11	0	0	1	68	2	27.1203	0	1	1	0	0	0	0	5.86	0.62	10.78	0.69	1.37	26.7	24.4	78.2	88.959	9.2	0.1	12.5	24	2.41	0.96	47	32.5	29.7	9.4
1361	1	0	3	0	0	1	71	2	22.5981	0	1	1	0	0	0	0	3.08	1.98	25.48	1.54	1.28	12.2	26.5	101.4	113.932	34.43	0.09	25.3	9.6	3.17	0.78	66	14.9	43.5	12.9
1362	1	0	18	0	18	1	95	2	27.7778	1	1	1	0	0	1	0	4.36	0.79	8.5	1.31	1.46	12	29	95	96.587	2.67	0.06	23.6	12.6	3.1	0.34	68	51	32.9	14.3
1363	1	0	30	1	8	1	68	3	19.563	0	1	1	0	0	1	0	5.05	1.33	6.55	1.18	1.68	12.8	23.6	77.9	94.432	3.68	0.09	36.6	13.6	3.27	0.81	66	17	40.5	14.6
1364	0	0	27	1	8	1	69	3	24.811	0	0	0	0	0	1	0	4.71	1.38	4.98	1.03	2.19	33.2	36.1	72.5	68.938	18.68	0.09	31.8	12.9	3.8	1.21	53	45.4	29.8	3.8
1365	1	0	4	0	4	2	72	2	28.764	0	1	0	0	0	1	0	3.1	1.2	5.18	1.25	7.21	40.3	47.4	43.1	86.136	84.43	0.07	23.7	9.7	2.78	2.35	60	34.9	33.3	27.1
1366	1	0	0	0	0	1	66	2	27.1203	0	1	1	0	1	0	0	5.71	0.49	7.92	0.73	1.67	52	94.7	63.9	95.087	13.28	0.02	29.8	12.6	2.84	0.93	92	119	32.2	11.8
1367	0	0	17	0	17	2	55	2	28.3447	1	0	1	0	0	1	0	3.27	0.66	7.43	1.69	2.57	25.4	28.9	67.8	70.505	99.12	0.1	19.1	8.8	4.71	1.19	70	30.4	32.6	4.4
1368	1	0	30	0	0	1	59	2	22.571	0	1	1	0	0	1	0	3.22	1.46	6.51	0.87	3	21.3	26.3	78.8	101.485	1.99	0.2	31.9	12.1	4.57	1.91	42	59.3	35.3	9.3
1369	1	0	2	0	2	1	66	2	25.6489	0	1	1	0	0	1	0	6.84	1.56	14.17	1.12	2.49	19.9	23.2	62.9	113.888	60.1	0.12	21.4	10.4	3.14	1.29	39	71.3	35.2	16.2
1370	1	0	30	0	30	1	55	2	24.5675	1	1	1	0	0	0	0	5.08	1.12	6.8	1.02	1.48	59.3	40.8	139.2	61.48	8.57	1.075	34.8	13.3	3.98	4.08	46	40.8	29.3	6
1371	1	0	6	0	6	1	51	2	25.7117	1	1	1	0	0	1	0	3.8	0.55	4.93	0.73	2.85	27.4	28.6	96.6	87.254	7.31	0.09	36.2	12.6	3.05	1.62	50	42	31.1	20
1372	0	0	5	0	5	1	61	3	21.2585	1	0	0	0	0	1	0	12.66	0.73	7.83	1.09	2.42	8.7	35.4	88.1	14.792	1.97	0.784	36.1	13.2	3.95	1.46	62	20	34.7	14.5
1373	1	0	11	0	11	1	82	2	24.974	1	1	1	0	0	1	0	2.45	0.71	13.83	1.43	3.38	33.2	58.5	105.9	99.541	1.09	0.17	34.9	10.3	3.03	0.93	36	32	31.9	10.2
1374	1	0	1	0	1	2	48	2	18.0662	0	0	0	0	0	1	0	14.64	1.55	12.2	0.47	1.54	144	37.2	58	104.558	48.15	0.1	10.3	12.2	3.44	2.07	107	58.9	37.4	5.4
1375	1	0	14	0	14	2	46	2	17.301	0	1	1	0	0	0	0	3.18	2.09	5.6	1.22	1.5	8	40	48	95.509	24.76	0.1	11.6	30.7	2.11	1.33	68	9.2	32.5	8.8
1376	1	0	3	0	3	1	78	3	21.4844	1	1	0	0	0	1	0	3.48	0.35	9.26	1.18	0.99	147.5	63	80	39.148	0.5	0.24	25.5	13.1	5.73	0.95	78	92.2	24.4	9.4
1377	1	0	13	0	13	1	58	2	27.5482	0	1	1	0	0	1	0	3.32	1.16	5.17	1.52	2.16	28.5	34.3	71.3	9.157	14.14	0.11	39.3	13.3	4.09	0.8	87	22	41	13.2
1378	1	0	8	0	8	2	62	2	24.974	0	1	0	0	0	1	0	3.4	1.81	9.2	0.91	1.73	18	22	75.7	115.747	25.62	0.046	22.2	10.7	6.07	1.06	63	32	33.7	4.2
1379	0	0	30	0	30	2	88	2	26.4236	0	0	1	0	0	0	0	3.06	1.16	10.25	0.6	4	21.2	15.9	89.3	83.032	2.09	0.078	23.9	11.7	3.26	1.4	96	64.5	40.3	9
1380	0	0	11	0	11	1	82	2	31.8878	1	0	1	0	0	1	0	6.8	0.42	7.49	1.34	2.5	39.6	36	204.8	60.957	19.47	1.34	39.6	10.7	4.48	0.82	38	52.9	32.8	5.7
1381	1	0	16	0	16	1	72	2	20.8117	1	1	0	0	0	0	0	3.32	0.76	7.2	0.97	2.66	77.6	56.8	53	110.446	4.65	0.09	39.8	13	4.21	0.75	91	98	30.7	10.4
1382	1	0	1	0	1	2	82	2	25.0995	0	0	1	0	0	1	0	3.31	2.12	7.95	1.29	2.31	44.9	56	57.7	118.005	19.26	0.035	39.6	13.9	4.22	0.6	73	29	35.5	11.3
1383	1	0	30	0	30	2	70	2	25.3906	1	0	0	0	0	1	0	6.06	0.75	4.37	0.85	1.93	40.3	51.6	76.7	91.378	20.52	0.12	11.4	26.5	3.91	1.42	56	52.7	24.4	14
1384	1	0	13	0	13	2	73	2	26.7094	1	1	1	0	0	1	0	6.08	1.9	6.26	1.09	4.08	36.3	29.3	55.1	67.858	26.15	0.04	33.3	12.8	6.57	3.32	69	30.4	39.8	16.5
1385	1	0	15	0	15	2	85	2	23.597	0	1	1	0	0	0	0	5.55	1.03	14	0.95	1.43	25.1	37.8	127.6	15.136	62.03	0.11	34.1	12.5	2.82	1.24	124	43	32.5	8.4
1386	1	0	2	0	2	1	60	2	24.7676	1	0	1	0	0	1	0	4.64	0.97	10.71	1.13	2.54	15.9	17.6	142.9	103.462	4.94	0.09	32.6	12.2	2.83	0.85	55	21	33.6	2
1387	0	0	2	0	2	1	65	2	27.7551	1	0	1	0	0	1	0	6.77	1.33	4.36	0.86	0.94	28	21	236.4	75.635	0.22	0.13	32.3	12.4	2.21	0.92	194.4	17	56	12.1
1388	0	0	4	0	4	1	64	2	28.2828	0	0	0	0	0	1	0	3.23	1.12	6.55	1.04	1.71	30.3	27.2	78.4	62.148	3.87	0.12	32.8	12.4	3.21	1.22	98	51	41	12.1
1389	0	0	5	0	5	2	71	2	23.5294	1	0	1	0	0	1	0	3.45	1.45	9.13	1.15	2.65	23.2	29.1	58.2	56.394	112.18	0.08	26.1	9.4	4.26	0.88	69	27.4	39.2	10.3
1390	0	0	14	1	7	2	67	3	23.03	0	0	1	0	0	0	0	2.22	1.38	5.53	1.2	1.98	6.9	26.9	56	48.307	66.72	0.09	24.5	9.2	4.25	4.1	96	18	44.1	12.4
1391	0	0	10	0	10	1	76	2	17.5781	0	0	1	0	0	1	0	7.5	0.92	7.67	0.72	2.42	38.7	34.2	55.8	113.71	157.82	0.07	38.4	14.6	3.5	1.18	49	38	26.7	12.9
1392	1	0	30	0	30	1	68	2	20.2812	1	1	1	0	0	1	0	4.62	0.78	8.14	1.08	2.72	114.6	96.3	56.4	80.192	20.99	0.02	30.7	13.5	4.17	0.92	89	36	27.4	6.2
1393	1	0	13	0	13	1	38	2	19.052	0	1	0	0	0	1	0	3	1.45	5.84	1.46	3.76	27.1	80.5	45.6	891.47	7.74	0.08	38.6	11.7	5.88	0.96	215	1522.3	28.8	20
1394	1	0	17	0	17	1	51	2	23.939	1	1	1	0	0	1	0	2.57	0.6	6.65	1.07	3.72	13.5	16.3	66.9	71.612	1.13	0.34	26	9.4	5.83	2.74	49	51.9	34.6	12.9
1395	1	0	13	0	0	1	71	2	24.7721	1	0	1	0	0	0	0	4.03	2.17	5.02	0.93	4.64	17.5	12.4	100.4	22.306	33.6	0.08	27.3	12.7	6.22	1.42	105	74.2	36.3	8.8
1396	0	0	10	0	10	1	46	2	22.5896	0	0	1	0	0	1	0	5.62	2.05	5.08	0.96	2.53	50.7	36.9	75.4	95.037	18.66	0.15	24.3	10.8	4.19	2.33	79	36.6	39.7	10.7
1397	0	0	8	0	8	2	74	2	23.9395	0	0	1	0	0	1	0	4.78	0.49	8.18	2.16	2.1	46.9	41	54.4	101.716	146.42	0.249	39.2	25.8	4.72	1.09	80	27	32.8	9.6
1398	0	0	3	0	3	2	60	2	22.3152	1	0	1	0	0	1	0	3.03	1.3	5.47	2.3	3.16	34.6	25.2	63.1	98.466	0.5	0.05	30.2	12.4	6.21	1.34	43	24	38.1	10.7
1399	1	0	7	0	7	1	75	2	21.9713	1	0	0	0	0	0	0	6.45	0.86	6.94	0.77	3.49	53.8	26.5	60.5	86.136	13.79	0.092	29.1	10.7	3.18	1.72	40	27.9	29	7.6
1400	0	0	14	0	14	1	72	2	21.8871	0	0	0	0	0	1	0	7.25	0.87	6.39	0.97	2.36	22.6	56.6	76.1	109.771	87.6	0.03	38.6	14	3.79	1.09	75	70.8	31.6	11.2
1401	1	0	10	0	10	1	73	2	24.6548	1	1	0	0	0	0	0	4.95	0.66	5.52	0.79	2.12	42	33	86	70.029	285.81	0.256	28.4	12.9	3.26	0.81	67	41	28.5	14.9
1402	0	0	7	0	7	2	77	2	24.6755	1	0	1	0	0	0	0	5.88	0.62	8.6	1.9	4.26	11.5	14.4	37.2	116.685	6.57	0.449	26.3	11.3	6.5	1.05	39	24.2	40.9	10.5
1403	1	0	14	0	14	2	69	2	25.3444	1	1	1	0	0	0	0	3.04	0.84	4.8	1.69	1.49	15.5	27.2	56.4	992.77	0.5	0.03	30.4	10.2	3.64	1.01	45	14.2	31.7	11.6
1404	0	0	10	0	10	1	78	2	21.0373	0	0	0	0	0	1	0	6.03	0.87	13.02	1.06	1.42	46.2	70.1	84.9	96.255	11.15	0.1	34	15.9	2.82	1.07	71	45.2	29.6	8.5
1405	0	0	6	0	6	1	58	2	25.9516	0	0	1	0	0	1	0	2.92	1.26	6.2	1.32	2.1	50.4	57.1	73.2	82.811	9.67	0.1	44.6	13	4.08	1.56	65	77	40.2	6.4
1406	0	0	6	0	6	2	77	2	26.4236	0	0	1	0	0	1	0	1.74	1.58	4.86	0.9	3.26	28.8	36.8	44.5	95.072	2.31	0.99	28.4	10.1	5.01	1.72	90	42.9	33.5	9.4
1407	0	0	6	0	6	2	80	2	18.9388	0	0	1	0	0	1	0	5.08	1.23	6.12	1.13	1.69	19	36.9	61.2	68.13	16.87	0.06	38.6	12.5	3.86	3.12	78	19	40.7	19.2
1408	0	0	30	0	30	1	56	2	24.4646	1	0	1	0	0	1	0	5.41	1.28	4.95	0.85	2.68	15.8	25.6	68	94.837	0.5	0.08	27.8	14.1	3.93	0.96	69	23.2	46.4	40
1409	0	0	1	0	1	2	74	2	31.1419	1	0	0	0	0	1	0	1.43	0.84	4.82	1.33	1.42	16.7	25.8	94.9	59.897	6.27	0.093	36.8	10.3	3.09	0.9	58	194.7	32.9	10.4
1410	0	0	5	0	5	2	66	2	19.5918	1	0	1	0	0	1	0	2.31	1.69	4.93	1.25	2.16	16.2	31.8	106.1	32.484	14.84	0.07	25	17.7	4.01	1.01	62	23	33.6	6.2
1411	0	0	3	0	3	1	74	2	26.5306	1	0	0	0	0	1	0	4.27	0.89	7.56	1.24	1.8	67.6	54.3	85.4	533.04	2.09	0.047	35.2	13.8	3.39	0.83	35	81	36	12.3
1412	1	0	3	0	3	2	55	2	27.4406	0	0	0	0	0	1	0	3.61	0.57	16.21	1.98	1.19	9	29	522	5.549	121.32	0.51	12.7	11.4	6.89	1.1	62	16	25.6	112.8
1413	0	0	1	0	1	1	80	2	24.2215	0	0	1	0	0	0	0	2.45	1.47	31.38	1.18	2.84	36	20	130.4	63.718	4.73	0.434	10.9	11.1	5.21	1.09	141	21	40.7	8.2
1414	0	0	11	0	11	1	89	2	24.2215	0	0	1	0	0	0	0	2.37	1.31	5.16	1.37	1.87	22.6	22.1	57.6	115.132	4.7	0.08	25.4	12	3.72	0.58	34	22.4	30.4	6.3
1415	1	0	10	0	10	2	56	2	22.8085	1	0	0	0	0	1	0	5.02	0.7	8.69	1.53	2.14	8.9	23.4	71.2	8.449	0.5	0.02	25.7	11.5	3.38	0.63	68	32.2	32.9	3.5
1416	0	0	12	0	12	2	75	2	27.8876	0	0	1	0	0	0	0	1.69	1.81	5.64	1.07	2.82	15.6	19.1	75.7	100.884	0.28	0.24	23.9	11.5	4.77	2.34	63	22	43.7	8.2
1417	0	0	9	0	9	1	54	2	24.7934	0	0	1	0	0	1	0	2.55	1.6	4.65	1.21	1.69	21.5	21	60.9	99.976	2.93	0.038	28.8	10.1	3.1	0.61	40	18.4	39.1	11.3
1418	0	0	22	0	22	1	79	2	22.719	1	0	1	0	0	1	0	12.69	0.65	5.11	1	2.07	246.1	90.4	101.4	98.805	18.84	0.089	34.4	14.4	4.58	1.29	42	52	38.2	26.1
1419	0	0	5	0	5	1	71	2	26.1224	0	0	1	0	0	1	0	3.88	1.63	16.73	1.64	1.88	19.7	30.3	54	6.509	0.5	0.07	32.7	12.6	4.07	1.33	76	24	41.2	10.4
1420	0	0	30	0	30	1	75	2	24.8016	0	0	0	0	0	1	0	6.37	0.86	6.36	1.04	1.79	9.6	21.9	75.9	122.719	159.68	2.23	32.9	10.5	3.3	1.1	48	32.6	36.7	15.4
1421	1	0	6	0	0	1	63	2	24.5089	0	1	1	0	0	1	0	14.8	1.3	6.99	0.96	38.1	15.3	30	51	105.92	160.39	3.05	11.5	25.1	3.44	1.25	194	26	65.7	7.8
1422	0	0	11	0	11	2	94	2	26.0375	0	0	0	0	0	0	0	6.93	1.57	13.66	1.14	2.26	23.9	21	309	12.839	75.48	0.114	26.1	12.6	2.92	0.83	74	123	41.7	9.6
1423	0	0	5	0	6	1	62	2	27.5265	0	0	1	0	0	0	0	1.92	0.56	9.97	0.7	3.43	8	44	507	7.116	48.1	0.057	10.8	12.4	4.41	1.82	57	21	34.4	14.4
1424	0	0	30	0	30	1	52	2	22.5306	0	0	0	0	0	0	0	8.91	0.33	5.99	0.91	3.36	19	91	59.4	106.494	61.62	0.052	14.9	31.8	3.32	2.68	63	19	26.7	7.3
1425	0	0	30	0	30	1	32	3	23.4509	0	0	0	0	0	0	0	4.5	1.26	4.62	1.44	1.36	6	10	53	107.595	102.52	0.048	10.5	28.1	3.79	0.48	66	38	42.7	7.8
1426	0	0	20	0	20	2	57	2	22.5896	0	0	0	0	0	0	0	6.43	0.9	6.9	1.12	5.55	24	21	157	108.423	20.89	0.892	13.2	27.2	8.4	2.3	99	83	24.2	17.2
1427	0	0	30	0	30	1	45	2	21.4844	0	0	1	0	0	0	0	1.88	2.61	10.91	0.39	2.25	24	29	52	93.045	45.8	0.14	12.3	11.1	4.9	1.09	89	77	36.9	17.8
1428	0	0	30	0	30	1	52	1	21.8871	0	0	0	0	0	0	0	37.73	2.15	5.46	0.53	1.52	10	19	48	88.342	54.44	0.313	10.9	28	2.79	1.67	362	83	38.2	14.9
1429	1	0	0	0	0	1	65	1	27.6817	0	1	0	0	0	0	0	6.37	0.91	8.46	1.11	2.05	23	26	79	99.164	60.6	0.085	10	27.5	3.64	1.06	59	39	36.7	10.88
1430	0	0	1	0	1	1	69	2	20.984	0	0	1	0	0	0	0	3.48	0.82	10.59	0.82	1.23	12	27	356	101.009	3.68	0.411	9.5	27.4	6.59	1.12	71	27	27.7	7.3
1431	1	0	19	0	19	1	63	2	24.2215	1	1	1	0	0	0	0	2.6	0.45	19.11	1.36	3.23	8	11	52	84.341	0.56	2.222	36.2	21.3	5.39	1.34	73	27	27.2	7.3
1432	0	1	1	1	1	1	52	3	31.9922	1	0	1	0	0	0	0	5.14	0.86	20.23	0.9	1.53	71	116	314	13.22	115.4	0.1	12.8	31.3	3.05	1.42	80	33	26.3	4.5
1433	0	1	2	1	2	1	86	1	23.6614	0	0	1	0	0	0	0	4.63	0.85	5.33	1.55	0.77	824	861	221	99.399	123.66	0.262	13.8	35.2	7.38	1.82	105	24	31.4	12.4
1434	1	0	23	0	23	2	87	3	24.6097	1	1	0	0	0	0	0	4.66	0.36	16.45	1.25	0.5	16	38	74	120.035	40.75	0.501	13	31.1	2.69	1.14	109	9	35.4	5.1
1435	0	0	7	0	0	1	50	2	20.202	0	0	1	0	0	0	0	5.45	0.7	12.31	0.87	3.77	27.2	39	60.2	958.5	123.26	0.02	10.9	29.2	5.85	1.44	25	259	35.9	6.5
1436	0	0	2	0	2	1	82	2	21.0828	0	0	1	0	0	0	0	2.7	0.74	14.63	0.77	2.1	17	26	61	68.13	54.23	1.71	11.2	23.2	3.88	1.38	71	14	33.8	8.97
1437	0	0	2	0	2	2	76	2	21.6311	1	0	1	0	0	0	0	11.55	1.05	8.88	0.86	1.59	3	17	89	40.826	97.92	0.221	13.5	30.4	3.24	1.87	44	28	23.8	12
1438	0	0	15	0	15	1	66	2	16.436	0	0	1	0	0	0	0	5.53	0.69	19.56	0.92	2.38	23	22	84	106.729	66.8	0.187	12	27.5	3.79	1.17	77	30	41.1	10.3
1439	0	0	1	0	1	1	30	2	17.301	0	0	0	0	0	0	0	5.14	1.97	11.41	0.81	1.97	23	13	76	109.002	0.47	0.053	10.4	25.9	3.66	1.5	85	58	40.2	10.63
1440	0	0	11	0	11	1	52	1	24.1633	0	0	0	0	0	0	0	2.9	0.99	11.03	0.81	1.82	10	10	59	99.405	0.96	0.144	10.2	26	3.65	1.34	104	72	28.8	8.38
1441	0	0	30	1	28	1	88	3	23.0469	0	0	1	0	0	0	0	6.1	0.44	5.2	1.02	1.33	17	22	76	85.323	25.21	1.567	12.4	31.2	0.1	0.67	47	16	28.9	9.7
1442	0	0	4	0	4	1	86	2	20.8611	0	0	1	0	0	0	0	5.67	2.38	5.92	0.93	3.7	30	23	62	98.193	21.31	0.131	13.4	24.6	5.22	3.21	78	16	35	7.84
1443	1	1	1	1	1	1	66	3	19.1001	1	1	1	0	0	0	0	14.25	0.46	15.9	0.97	1.41	61	28	199	85.293	16.58	0.544	15.8	24.4	3.15	2.12	78	81	28.3	3.2
1444	0	0	3	0	3	2	59	2	22.0386	0	0	1	0	0	0	0	3.02	0.31	5.97	0.94	0.97	24	27	1079	45.144	2.4	0.52	9.9	24.2	3.33	1.84	52	20	34.9	7.02
1445	1	0	0	0	10	2	83	2	21.1327	0	0	1	0	0	0	1	3.61	3.93	32.48	0.93	3.24	20	29	51.4	106.884	2.12	0.046	36.6	26.4	3.75	2.4	62	40	30	10.3
1446	1	0	6	0	6	1	56	2	26.0375	1	0	0	0	0	0	0	8.87	1.83	6.83	1.03	1.98	35	23	77	61.653	5.8	0.164	11.6	21.4	3.68	2	71	70	31.5	7.7
1447	1	0	11	0	11	1	67	2	22.5215	1	1	1	0	0	0	0	4.49	0.76	7.71	0.53	2.93	42	37	87	80.947	71.6	0.142	11.5	28.8	4.03	7.1	74	24	40.9	13.85
1448	1	0	6	0	6	1	39	2	19.5312	0	0	0	0	0	0	0	3.11	1.3	11.82	0.17	2	9	15	59	109.008	2.4	0.052	10.9	29.2	3.84	2.25	104	25	43.6	16.68
1449	0	0	5	0	5	1	84	3	20.2812	1	0	1	0	0	0	0	6.72	0.93	12	0.59	1.03	49	61	169	90.818	8.7	18.207	11.4	36.6	2.25	2.8	204	272	28.2	15.8
1450	0	0	6	0	6	2	90	2	23.9512	1	0	1	0	0	0	0	6.04	0.93	10.8	0.82	1.8	9	26	63	100.775	3	0.78	10.6	22.7	5	2.05	76	10	34.2	8.69
1451	1	0	8	0	8	1	41	2	24.093	1	1	0	0	0	0	0	4.34	0.81	8.67	0.93	1.29	17	15	53	87.243	10	0.369	12.3	25.14	3.43	0.97	48	28	41	7.6
1452	0	0	6	0	6	2	79	2	22.8571	0	0	1	0	0	0	0	4.8	1.95	6.09	1.21	1.43	11	13	72	112.477	2.98	0.093	11.6	24	4.05	0.91	31	19	34.7	7.33
1453	0	1	6	1	6	2	95	3	28.7037	0	0	1	0	0	0	0	4.51	2.11	6.36	0.57	1.88	6	13	77	95.062	4.17	0.088	11.7	25.5	3.35	1.46	53	15	30.3	7.4
1454	1	0	23	0	23	1	48	2	16.7311	0	0	1	0	0	0	0	5.17	1.7	7.6	1.08	1.33	94	58	41	40.563	7.41	0.059	9.7	34.8	5.38	0.89	105	74	43.4	5.71
1455	1	0	4	0	4	1	60	3	26.3329	1	1	1	0	0	1	0	5.16	0.51	20.33	1.38	3.77	26	289	685	88.023	31.27	1.244	8.4	41.6	7.05	6.39	102	119	33.6	3
1456	1	0	2	0	2	2	59	3	19.721	1	1	0	0	0	0	0	4.29	2.41	5.17	0.73	1.94	37	29	37	79.102	22.91	0.059	8.4	16.2	3.07	1.71	68	27	31.5	8.64
1457	1	0	24	0	24	1	56	2	22.7583	1	1	0	0	0	0	0	20.76	0.68	22.65	1.83	1.51	12	14	53	108.939	1.45	1.083	12	31.2	5.14	1.58	136	16	42.8	7.83
1458	1	0	9	0	9	1	74	2	28.441	1	1	0	0	0	0	0	3.18	0.77	8.6	0.36	1.37	19	45	67	94	47.7	0.167	25.9	29.5	2.29	0.81	167	106	7.9	19.13
1459	1	0	3	0	3	1	62	2	29.0612	0	1	1	0	0	0	0	2.11	1.21	11.65	1.07	2.08	10	18	51	45.46	5	0.109	12.2	25.6	4.52	1.71	67	34	33.2	10.57
1460	1	0	21	0	21	1	87	2	21.6296	1	1	1	0	0	0	0	10.42	1.49	8.29	0.98	0.85	44	24	61	6.766	32.3	0.13	12.9	19.7	3.8	1.14	67	66	32.7	7.26
1461	1	0	1	0	1	2	81	3	25.3515	1	0	1	0	0	0	0	6.97	1.77	6.15	1.09	1.86	19	22	33	35.67	17.61	5.32	11.5	35.3	5.04	0.66	78	122	33.3	9.01
1462	1	0	1	0	1	1	82	3	19.5918	0	0	0	0	0	0	0	8.53	0.39	7.28	1.02	1.66	38	58	72	122.342	0.88	1.69	12.5	31	4.66	1.29	58	43	35.6	48.61
1463	0	0	8	0	8	1	66	2	15.625	1	0	0	0	0	0	0	6.2	0.26	22.52	1.18	2.18	36	21	78	106.37	4.05	0.643	11.1	21.2	5.03	1.29	78	98	29.7	14
1464	0	0	1	0	1	2	84	2	16.955	1	0	1	0	0	0	0	4.73	1.16	16	0.64	1.44	24	17	252.8	105.295	142.6	0.37	10.4	25.3	3.54	1.5	67	28	43.6	22.5
1465	0	0	7	0	7	2	75	2	19.0311	0	0	1	0	0	0	0	3.33	2.03	7.84	0.9	1.72	18	21	28	127.029	194	0.078	11	24.7	3.31	1.21	55	35	37.4	5.45
1466	1	0	13	0	13	1	69	2	23.4375	1	0	0	0	0	0	0	7.24	0.33	11.03	1.15	2.95	44	23	49	101.704	48.33	0.034	10.1	18	4.53	0.95	87	118	31.2	10.24
1467	1	0	16	0	16	1	60	2	24.2215	0	1	1	0	0	0	0	14.66	0.57	8.23	0.98	2.08	33	23	63	98.193	14.87	0.054	9.9	23.5	3.56	1.2	67	40	27.4	8.82
1468	0	0	4	0	4	2	66	2	28.5714	1	0	0	0	0	0	0	6.93	1.56	6.91	0.4	1.95	11	21	42	92.723	3.85	0.063	13.5	16.2	4.61	0.53	36	18	33.8	7.5
1469	1	0	10	0	10	1	47	2	24.4141	1	1	1	0	0	0	0	5.15	2.11	5.06	1.16	4.08	33	19	63	150.07	84.02	0.051	11.1	24.4	5.94	1.56	98	90	39.3	11.35
1470	0	0	3	0	3	2	69	3	24.6094	1	0	0	0	0	0	0	4.07	0.81	5.08	0.45	1.7	95	62	56	113.083	9	0.592	15.8	26	2.64	1.68	260	183	26.8	23.5
1471	1	0	30	1	2	1	70	1	23.8751	1	1	1	0	0	0	0	4.44	1.6	15.21	0.89	1.41	25	24	52	67.035	53.8	0.065	10.4	32.2	3.03	1.59	76	16	30	11.29
1472	1	0	9	0	9	2	74	2	23.4375	0	1	0	0	0	0	0	2.54	0.86	5.67	1.01	1.63	27	32	57	16.388	10	0.113	12.2	23.5	3.47	1.11	97	20	35.8	9.04
1473	0	0	3	0	3	1	67	2	22.6667	0	0	1	0	0	0	0	3.67	1.41	6.68	0.67	1.55	6	15	627	14.336	115.9	0.327	30.1	29.1	3.26	1.89	55	18	26.6	4.7
1474	0	0	5	0	5	2	66	2	29.1363	1	0	1	0	0	0	0	3.24	2.74	4.35	1.39	3.14	9	11	49	82.702	1.92	0.031	9.3	30.6	5.28	0.91	59	18	39.1	6.76
1475	0	0	4	0	4	1	60	2	27.0552	0	0	1	0	0	0	0	4.13	2.19	7.72	0.8	2.29	16	12	96	7.726	69.81	0.06	10.6	24.6	3.58	0.89	99	48	35.6	7.1
1476	1	0	6	0	6	2	80	2	13.3333	0	1	1	0	0	0	0	3.77	2.06	9.01	1.39	2.27	38	34	33	150	16.71	0.08	9.1	29.8	6.21	12.46	143	159	48.5	16.43
1477	1	0	19	0	19	2	61	2	23.8751	0	0	0	1	0	0	0	2.69	1.62	6.33	0.73	1.62	11	14	80	17.867	53.8	0.053	13.2	41	3.34	3.44	79	18	36.7	5.67
1478	0	1	6	1	6	1	82	3	21.1109	1	0	0	0	0	0	0	10.21	0.24	7.43	0.75	3.3	29	42	117	85.227	56.2	37.775	12.7	29.4	4.66	2.48	56	16	29	11.9
1479	1	0	26	0	26	1	58	2	34.9494	0	1	1	0	0	0	0	2.8	0.49	5.68	0.97	2.54	15	18	73	111.84	2.53	0.116	10.9	30.9	4.51	1.15	63	35	39.5	12.86
1480	0	0	12	0	3	1	74	2	18.6122	1	0	0	0	0	0	0	6.44	1.61	15.4	0.93	1.77	30	20	54	89.978	200.34	0.06	11.1	25.7	3.35	1.32	104	30	37.8	16.82
1481	0	0	9	0	9	1	69	2	30.1162	0	0	0	0	0	0	0	7.67	1.71	13.46	0.83	1.51	15	18	71	90.061	0.98	0.167	9.4	12.6	3.06	0.86	87	24	33.5	6.53
1482	0	0	2	0	2	1	86	3	20.7031	0	0	1	0	0	0	0	6.11	0.26	4.75	1.27	1.38	24	18	102	90.506	10.35	0.706	13.8	24.3	3.6	1.3	71	29	25.2	11.88
1483	1	0	6	0	6	2	73	3	24.539	1	1	0	0	0	0	0	8.32	0.27	20.65	1.07	2.15	6	19	119	75.341	39.87	0.644	8.9	24.7	3.82	1.6	69	17	22.4	4.1
1484	0	0	5	0	5	2	80	2	25.7117	0	0	1	0	0	0	0	1.65	1.91	5	1.43	2.7	16	32	154	90.095	8.1	0.125	10.4	29.6	5.61	2.05	93	22	44.5	6.83
1485	0	1	14	1	14	2	70	2	20.202	1	0	0	0	1	0	0	4.16	1.13	12.85	1.09	1.97	16	17	40	95.303	187.5	0.07	12	25.7	3.69	1.66	55	41	26.6	14.3
1486	1	0	18	0	18	1	73	3	22.2222	1	1	1	0	0	0	0	7.41	0.8	18.37	0.75	1.73	36	48	81	79.138	89.14	0.793	9.9	28.2	3.21	2.31	89	38	35.4	16.48
1487	0	0	5	0	5	1	47	2	22.0522	0	0	1	1	0	0	0	1.98	2	7.3	0.91	2.04	25	17	62	73.769	2.8	0.031	12.1	30.5	3.59	1.07	57	25	40.4	6.16
1488	0	0	7	0	7	1	56	2	22.8571	0	0	0	0	0	0	0	2.49	0.82	6.51	1.2	3.39	8	17	56	89.238	16.5	0.037	12.1	29	5.38	0.74	81	19	33.3	17.48
1489	0	1	1	1	1	2	89	3	19.721	1	0	0	0	0	0	0	4.69	0.41	15.59	0.67	1.92	29	42	56	58.351	2.56	0.795	11.3	34.6	3.52	2.52	78	92	30.3	8.2
1490	0	0	0	0	0	1	77	2	21.2245	0	0	0	0	0	0	0	4.39	1.7	8.68	0.71	2.05	10.8	21	93	130.117	25.79	0.13	24	29.9	5.23	0.95	51	21	39	13
1491	1	0	5	0	5	1	70	2	22.8571	0	0	1	0	0	0	0	2.93	1.55	9.71	1.25	2.36	11	12	54	105.755	24.35	0.046	12	26.2	4.67	1.1	73	14	37.9	7.55
1492	0	0	7	0	7	1	78	2	33.0579	1	0	0	0	0	0	0	9.88	0.5	13.57	0.85	2.83	29	22	61	93.442	28.2	0.071	7.4	30.1	4.26	0.89	63	27	34	7.42
1493	0	0	30	0	30	1	93	3	28.7197	1	0	1	0	0	0	0	7.26	1.01	10.1	0.36	0.9	24	39	86	53.168	19.47	0.145	12.7	29.6	1.63	1.62	53	23	27.8	12.1
1494	1	1	0	1	0	2	74	2	22.8571	1	1	1	0	0	0	0	11.98	0.44	5.47	0.81	1.41	23	41	88	92.25	10.6	0.044	7.9	24.5	2.91	1.34	53	39	29.8	6.4
1495	0	0	6	0	6	1	82	2	24.9135	0	0	0	0	0	0	0	2.86	0.91	6.09	1.15	2.67	9	13	38	96.835	4.02	0.046	11.1	26.7	3.43	1.17	79	10	36.1	5.48
1496	0	0	4	0	4	1	81	3	19.0311	1	0	0	0	0	0	0	7.87	0.75	5.88	1.28	2.47	20	28	60	87.831	20.52	0.31	13.2	36	4.49	1.26	53	13	23.1	8.6
1497	1	0	15	0	15	1	85	2	25.0865	0	1	1	0	1	0	0	9.35	0.56	8.55	0.65	1.93	45	52	88	100.05	0.5	0.283	12.4	34.7	3.49	2.5	48	22	32.3	8.4
1498	1	0	30	0	30	1	84	3	19.721	1	1	1	0	0	0	0	9.96	0.72	5.18	0.58	3.49	23	21	45	98.206	89.56	0.256	9.4	20.4	4.05	1.23	103	80	33.7	10.68
1499	1	0	1	0	1	1	34	2	22.0317	0	0	0	0	0	0	0	2.19	1.86	6.56	1.06	1.8	18	14	59	154	14	0.047	10.5	29.2	3.48	0.94	68	17	38.7	6.17
1500	1	0	2	0	2	1	61	2	23.9334	0	0	0	0	0	0	0	7.93	2	7.97	0.9	2.85	75	42	45	176	101.51	0.087	11.3	27.5	4.49	1.42	183	663	37.3	14
1501	1	0	2	0	2	2	67	2	17.3589	0	0	1	0	0	0	0	6.15	2.8	11.28	1.08	1.16	14	13	59	104.997	229.82	0.037	10.2	13	7.61	1.32	114	17	36.4	5.79
1502	1	0	7	0	7	1	47	2	23.3091	1	1	1	0	0	0	0	8.87	0.44	6.31	0.8	1.81	8	8	648	43.73	161.07	4.984	13.5	28.1	4.12	1	249	164	30.7	6.69
1503	1	0	1	0	1	1	63	2	26.0375	0	0	1	0	0	0	0	4.37	1.56	12.86	0.36	3.23	29	22	57	83.285	129.71	0.037	13.7	28.7	3.05	1.09	60	24	32.2	6.48
1504	0	0	4	0	4	2	82	2	23.7387	0	0	1	0	0	0	0	2.68	2.32	4.43	1.09	1.95	19	25	62	104.614	101.4	0.07	9.4	16.4	4.14	0.98	82	10	36.7	7.87
1505	0	0	3	0	3	1	66	2	25.3515	0	0	1	0	0	0	0	7.03	2.78	9.95	1.2	1.42	18	14	71	108.341	53.8	0.27	12.7	23.2	7.61	1.17	120	24	42.1	7.21
1506	1	0	30	0	30	1	84	2	23.2434	0	1	0	0	0	0	0	4.43	1.34	9.54	0.63	1.44	12	25	79	37.466	11	0.134	11.4	26.1	2.31	0.87	63	39	29	16.1
1507	0	1	27	1	5	1	91	3	21.6049	1	0	1	0	0	0	0	9.24	0.43	7.18	0.97	1.62	21	18	88	110.06	139.13	5.608	11.6	29.3	3.12	1.55	65	51	28.3	6.6
1508	1	0	23	0	3	1	62	2	23.4375	1	1	1	0	0	0	0	9.6	1.02	13.02	1.11	4.29	17	26	96	116.123	0.97	0.354	9.4	22.5	6.3	3.15	52	63	28.3	7.06
1509	1	0	12	0	12	1	78	2	32.8181	1	1	1	0	0	0	0	6.15	0.54	18.77	1.19	2.73	13	20	72	106.372	7.06	0.044	11.4	26.3	4.85	2.25	66	36	33.3	8.09
1510	0	0	9	0	9	2	82	2	26.0375	0	0	1	0	1	0	0	4.51	1.04	5.33	0.92	1.86	10	18	67	56.989	35.9	0.073	10	23.2	3.7	1.26	81	16	42.7	15.99
1511	1	0	4	0	4	2	80	2	25.763	0	0	1	0	0	0	0	2	2.19	5.52	0.96	1.72	23	25	64	87.858	18.66	0.078	10.2	23	3.3	3.01	88	246	32.8	13.2
1512	0	0	1	0	1	2	70	2	15.9439	0	0	1	0	0	0	0	1.64	1.52	7.18	0.99	2.29	9	18	41	89.702	49.01	0.1	14.3	33.1	5.17	1.35	63	14	32.6	6.7
1513	1	0	27	0	27	1	79	2	28.2284	0	1	0	0	0	0	0	4.19	1.15	21.2	0.99	0.8	21	14	47	159	7.48	0.126	12.1	26	2.64	1.57	106	42	30.1	7.65
1514	0	0	0	0	0	1	66	2	21.9532	0	0	1	0	0	0	0	7.19	1.35	12.5	0.71	3.31	8	10	56	59.897	136.58	0.054	12	15.2	4.93	0.65	63	8	27.3	5.59
1515	1	0	4	0	4	1	67	2	29.3878	0	0	0	0	0	0	0	4.59	1.22	8.39	0.47	0.92	24	16	84	71.816	34.28	0.23	11.5	26.4	5.12	1.62	75	15	34.2	6.64
1516	0	0	12	0	12	1	69	2	19.5918	0	0	0	0	0	0	0	4.17	0.91	5.17	0.86	1.43	48	16	70	103.214	2.2	0.049	12.8	29.8	2.92	0.88	76	14.5	31.6	6.3
1517	1	0	30	1	14	1	76	3	22.0317	1	1	1	0	0	0	0	6.24	0.47	8.43	0.48	1.47	48	25	54	72.739	1.7	1.085	15.5	25.7	2.41	0.78	63	71	24.5	21.4
1518	1	0	30	0	30	1	60	2	24.2215	1	0	0	0	0	0	0	3.27	0.64	4.63	0.82	1.7	6	9	78	88.959	50.19	0.288	11.5	30.6	2.88	0.51	88	24	34.8	7.97
1519	0	0	0	0	0	1	74	2	27.3438	0	0	0	0	0	0	0	2.73	1.47	8.02	1.55	5.67	8	12	52	90.333	0.56	0.078	10.4	21.3	8.18	0.86	59	11	31.9	4.96
1520	1	0	5	0	14	2	74	2	23.3091	0	0	0	0	0	0	0	0.64	1.7	5.4	0.98	1.28	16	16.1	126.5	52.668	10	0.63	12.2	27.8	3.85	37.6	54	15.2	36.6	17.2
1521	1	0	3	0	3	1	61	2	27.3982	0	0	0	0	0	0	0	2.82	1.62	7.68	1.09	3.05	13	11	70	72.739	105.2	0.051	10.6	28.1	5.2	2.31	90	47	39.4	8.76
1522	1	0	8	0	8	1	51	3	21.3382	1	1	0	0	0	0	0	6.93	1.38	4.64	1.09	3.84	41	41	71	108	146.95	0.114	9.3	29.4	5.73	1.81	69	77	39.7	7.39
1523	0	0	21	0	21	2	42	2	26.0262	0	0	0	0	0	0	0	10	0.75	19.5	0.93	1.13	6	5	36	94.988	7.46	0.118	10.5	30.3	2.8	1.49	114	8	25	6.91
1524	0	0	7	0	7	2	66	2	20.7008	0	0	1	0	0	0	0	2.23	1.01	6.52	0.89	2.25	22	17	37	47.671	1.1	0.058	11.6	27.5	4.16	0.81	80	14	37.9	10.61
1525	0	0	7	0	7	1	35	2	20.2812	0	0	0	0	0	0	0	3.2	1.44	17.69	1.2	1.56	9	17	45	109.912	0.5	0.04	12.4	29.5	3.85	1.14	108	45	38.3	5.2
1526	1	0	1	0	1	1	91	2	26.449	1	1	0	0	0	0	0	7.79	0.81	20.71	0.25	3.01	132	54	48	97.28	64.83	0.082	11.2	21.7	3.58	0.78	57	56	30.6	20.31
1527	0	0	24	0	24	1	85	1	27.6817	0	0	0	0	0	0	0	6.85	1.05	9.26	1	3.32	10	20	61	80.031	28.4	0.104	13	27.3	5.01	1.35	126	28	23.1	9
1528	1	0	2	0	2	2	52	2	33.3333	1	1	0	0	0	0	0	3.86	0.29	11.24	1.1	1.96	9	34	57	57.78	168.36	0.101	11.7	33.4	4.18	1.74	91	34.8	73.6	3.7
1529	0	0	9	0	9	2	55	3	24.2215	0	0	1	0	0	0	0	4.37	0.72	7.57	0.99	1.8	5	11	601	7	32.82	2.58	11.6	29.7	5.06	4.46	113	175	17.8	7.64
1530	0	1	30	1	7	1	57	3	28.7197	0	0	1	0	1	0	0	5.73	0.58	20.87	0.71	2.64	17	21	133.3	50.43	3.74	0.12	13.8	26.5	2.79	1.34	93	53	59.5	6.6
1531	0	0	4	0	4	1	67	1	24.7676	0	0	1	0	1	0	0	3.57	1.18	26.78	0.92	1.41	15	14	88.5	92.76	110.14	0.01	11.3	22.5	2.87	0.67	148	86	73.3	11.1
1532	0	0	2	0	2	1	48	1	26.3334	0	0	1	0	0	1	0	2.48	1.47	4.87	0.91	2.34	33	57.1	1518	91.649	78.57	0.16	11.8	35.3	3.18	1.64	75	76	20.5	11.1
1533	1	0	0	0	0	1	69	3	22.4913	1	0	0	0	0	0	0	7.72	0.77	10.36	0.56	1.34	66	58	102.1	108.354	5	25.22	13.8	32.07	3.19	2.24	77	38	71.6	4.1
1534	0	0	13	0	13	1	79	2	20.0692	0	0	0	0	0	0	0	1.28	1.14	9.64	1.34	2.28	22	25	276.5	67.22	3.91	0.21	11.2	41.9	4.01	0.71	81	51	58.4	3.1
1535	0	0	3	0	3	1	58	3	30.0781	0	0	0	0	0	0	0	13.84	0.48	11.55	1.56	1.95	41	18	253.4	99.855	50.36	0.103	44.6	26.69	5.16	1.14	83	32	70.4	4.2
1536	0	0	12	0	12	1	68	1	26.0375	0	0	1	0	0	0	0	4.38	1.42	6.39	0.96	1.32	21	38	86	71.111	15.42	0.4	12.7	23.9	2.96	1.02	69	8	67.6	8
1537	0	0	0	0	0	2	58	1	26.0375	1	0	1	0	1	0	0	2.44	1.93	6.01	0.94	2.07	11	12	71	109.771	7.6	0.02	11.8	11.3	4.11	1.53	68	17	66.2	7.3
1538	0	0	4	0	4	1	86	2	28.0664	0	0	0	0	1	0	0	3.18	1.96	7.59	0.84	1.75	20	16	71	84.162	28.6	0.1	10.4	19.8	5.76	2.91	65	22	59.5	7.9
1539	1	0	30	0	30	1	77	3	20.0288	1	1	1	0	1	0	0	12.53	0.31	12.01	1.07	2.69	32	83	102.3	72.52	120.14	1.86	14	29.1	3.36	1	80	15	66	9.8
1540	0	0	11	0	11	2	82	3	28.3447	1	0	1	0	0	0	0	5.29	0.28	16.65	1.02	2.71	36	60	107.4	90.205	22.38	0.02	40.3	27.9	4.73	1.26	93	103	61.3	4.9
1541	0	0	12	0	12	2	82	2	21.4844	0	0	1	0	0	0	0	6.14	0.75	14.12	0.96	37.6	20	46	61	106.91	9.7	0.29	16.2	26.1	2.3	1.05	72	34	78.8	20.5
1542	0	0	1	0	1	1	82	2	22.4913	1	0	1	0	1	0	0	17.49	0.66	8.68	0.8	1.8	18	18	149.5	82.507	8.02	2.81	9.8	35	2.59	3.12	85	16	65.2	7.9
1543	0	1	1	1	1	1	76	1	22.5525	0	0	0	0	1	0	0	6.83	1.77	8.88	0.95	1.94	55	47	73	12.144	45.09	0.11	12.6	28.7	4.86	1.47	92	125	71.3	14.4
1544	0	0	12	0	12	1	85	3	18.5911	0	0	0	0	1	0	0	1.05	0.6	9.25	0.93	2.31	33	19	754.63	83.936	1.68	1.68	29.7	31.2	3.98	2.46	36.5	59	61	25.9
1545	0	0	1	0	1	1	72	2	26.8136	0	0	1	0	0	0	0	3.92	1.89	7.05	0.71	2.78	21	14	72	77.392	7.9	0.04	9.9	30.63	5.06	4.09	84	25	56	13.9
1546	1	0	16	0	16	1	85	2	22.0386	1	0	1	0	1	0	0	3.66	1.18	14.97	1.11	2.37	19	25	97	87.566	3.4	0.728	11.2	24.8	3.87	1.09	46	18	68.3	14.3
1547	0	0	10	1	5	1	72	3	22.4913	0	0	1	0	0	0	0	6.88	0.5	25.31	1.33	2.67	19	38	163.2	81.228	5	2.22	13.1	30.4	4.21	2.25	135	27	68.1	6.1
1548	0	1	9	1	9	1	89	3	31.1419	0	0	0	0	0	0	0	13.3	1.35	11.6	0.59	0.83	20	61	157	8.348	1.01	44.84	11.1	23.7	2.23	1.26	73	30	61.9	15.3
1549	0	0	11	0	11	1	43	3	25.5102	1	0	0	0	0	0	0	5.29	0.95	5.43	0.71	2.48	11	20	110.2	25.55	187.96	0.52	13.5	29.3	2.3	1.66	54	21	43.3	6.5
1550	0	0	15	0	15	1	66	3	22.0317	0	0	0	1	1	0	0	3.38	0.61	9.9	0.8	1.7	22	42	122.1	54.391	56.08	5.18	12.7	14.1	3.45	1.23	79	37	59.7	13.3
1551	0	0	7	0	7	2	75	1	22.2656	0	0	0	0	0	0	1	7.44	0.58	14.25	0.48	3.46	20	27	43.9	41.736	96.3	0.166	11.6	24.4	2.81	1.94	143	39	70.1	12
1552	0	1	2	1	2	2	77	3	28.2284	0	0	1	0	1	0	0	7.02	2.01	11.69	1.17	1.11	37	121	41.1	108.641	36.53	0.12	39.2	11.6	2.94	0.57	133	58	78.1	15.3
1553	0	0	6	1	3	1	72	3	23.6614	0	0	1	0	0	0	0	14.21	0.65	5.48	1.11	2.38	33	45	79	3.864	84.87	6.51	13	29.2	4.07	0.36	61	37	61.3	15.7
1554	0	0	5	1	3	1	78	3	24.2215	0	0	1	0	0	0	0	10.33	0.58	10.46	1.06	2.49	8	21	97.7	100.745	377.5	0.09	11.6	35.8	4.07	3.48	80	18	67.3	17.7
1555	0	0	1	0	1	1	70	1	32.0988	0	0	1	0	0	0	0	3.87	0.47	16.92	1.07	4.94	3	24	67	47.046	93	0.079	10.6	22.1	3.94	1.34	86.6	25	32.7	22.1
1556	0	0	1	0	1	1	70	3	27.2817	1	0	1	0	1	0	0	1.05	0.31	7.04	0.29	1.3	5	8	65	107.968	1.03	3.76	11.4	30	2.31	1.45	46	9	53.8	24.3
1557	0	0	11	0	11	2	68	3	26.1224	0	0	1	0	1	0	0	4.41	0.7	8.18	0.61	0.61	7	24	52	90.362	0.22	0.92	10.7	32.7	1.7	0.76	54	31	58.5	5
1558	0	1	1	1	1	1	71	3	23.6614	1	0	0	0	1	0	0	11.73	1.7	12.86	0.75	2.42	28	66	87.1	99.854	266.86	4.4	13.5	39.3	2.09	1.85	87	27	42	9.2
1559	0	0	13	0	13	1	76	3	24.2215	1	0	0	0	1	0	0	11.67	0.54	6.34	2.26	1.62	17	32	261.5	61.48	77.25	11	10.4	22.8	3.18	1.21	87	22	61.7	7.5
1560	0	0	5	1	4	2	81	3	25.6612	0	0	1	0	1	0	0	9.54	0.7	6.5	1.07	2.01	12	19	105	85.227	251	22.54	10.8	23.8	4.25	1.52	61	25	58.8	16.8
1561	0	1	1	1	1	1	87	3	32.8892	0	0	1	0	1	0	0	5.76	0.62	17.64	0.5	1.56	59	82	196.4	72.651	192.73	0.0664	21.4	28.2	2.75	1.51	70	24	61.8	38.8
1562	0	0	16	0	16	1	72	2	17.5064	0	0	0	0	1	0	0	5.85	1.96	7.04	1.14	2.2	28	35	61	82.703	99.6	0.062	10.5	24.2	4.27	1.27	142	29	72.4	7
1563	0	0	0	0	0	1	79	2	21.3593	0	0	1	0	0	0	0	2.8	0.57	6.38	0.68	2.16	23	22	119	63.718	26.85	0.26	12.9	51	3.88	1.72	69	100	47.7	9.1
1564	0	0	12	0	12	1	86	3	22.7833	0	0	1	0	1	0	0	3.61	0.97	10	0.75	1.16	26	26	125	97.061	161.07	0.08	11.2	25.4	2.54	1.42	102	25	70.1	12.3
1565	0	1	2	1	2	2	83	3	22.2656	1	0	1	0	1	0	0	3.52	0.62	5.89	0.77	0.6	5	27	61	98.36	124.96	0.055	30.2	21.1	3.04	4.21	109	27	36.1	17.2
1566	0	0	11	0	11	1	87	2	17.7154	0	0	1	0	0	0	0	6.13	0.59	8.19	0.81	1.14	33	60	73	69.213	313.24	0.1165	11.6	27	2.65	0.56	108	12	77.3	13.5
1567	1	0	17	0	17	1	39	3	35.9184	0	0	0	0	1	0	0	2.5	9.21	15.52	1.25	3.21	27	21	78.5	87.778	0.1	0.24	19.9	11.2	7.29	1.02	92	35	65.7	8.1
1568	0	0	6	0	6	1	75	1	20.4382	0	0	1	0	0	0	0	2.84	1.56	5.65	0.68	3.95	16	18	68	84.83	39.35	0.045	30.4	32.07	5.53	1.08	88	20	62.4	14.5
1569	0	0	5	0	5	1	75	3	31.0204	0	0	1	0	0	0	0	11.65	0.8	22.62	0.52	0.96	31	42	218.7	14.907	371.65	10.8	9	69.64	2.83	2.85	79	34	57	13.8
1570	0	0	14	1	9	1	67	3	19.487	0	0	1	0	1	0	0	4.74	0.94	13.47	0.72	1.57	17	16	96.3	2.102	53.78	0.33	13	25.8	3.39	2.75	62	58	62.6	4.8
1571	1	0	18	1	6	1	80	3	22.4996	0	0	1	0	1	0	1	4.06	0.65	21.77	0.97	2.48	29	41	89.9	24.201	171.48	0.15	10.8	21.5	4.49	1.49	44	71	60.9	13.8
1572	0	1	5	1	5	2	65	3	15.4315	1	0	0	0	0	0	0	1.56	0.39	14.49	0.93	6.39	17	48	137	98.139	0.5	147.27	12	24.3	2.72	1.01	105	28	44.9	9.7
1573	0	0	6	0	6	1	75	3	24.9135	0	0	0	0	0	0	0	6.92	0.23	15.46	0.57	2.99	78	75	62.4	66.611	182.65	0.14	13.2	31.1	3.36	1.11	82	35	59.4	18.4
1574	0	0	30	0	30	1	83	3	26.8274	1	0	1	0	1	0	0	15.33	0.21	28.08	1.09	2.21	17	23	131.3	87.356	16.42	29.36	26	22.4	3.27	2.92	79	31	62.9	7.5
1575	1	0	3	0	3	1	74	2	26.4236	0	0	1	0	0	0	0	2.2	0.48	10.6	1.08	1.61	19	23	87	84.156	5.81	0.1	12.4	32.6	2.87	1.33	48	32	68.1	18.1
1576	0	0	9	0	9	1	80	3	27.5802	0	0	0	0	0	0	0	2.18	0.97	5.79	0.69	0.76	27	42	104.3	68.994	0.3	0.1	12.4	15	1.9	0.66	35	40	76.7	31.2
1577	0	0	1	0	1	1	75	2	23.03	0	0	0	0	1	0	0	7.21	1.33	19.34	1.25	1.62	27	22	96	22.418	11	0.07	19.1	22.5	3.15	3.24	112	42	71.2	6.8
1578	1	0	22	0	22	2	93	2	23.1834	0	0	1	0	1	0	1	4.76	0.27	9.38	0.84	2.33	15	19	100	54.391	132.1	0.15	12.9	32.7	3.87	0.94	64	11	51.8	6.7
1579	0	0	8	0	8	1	56	2	24.9135	0	0	0	0	0	0	1	2	0.68	9.34	0.94	2.07	23	21	70	985.31	0.83	0.1	14.8	27.3	3.64	0.99	65	34	61.7	17.6
1580	1	0	23	0	23	1	72	2	20.7612	0	1	0	0	0	0	1	4.28	0.94	14.63	0.56	1.75	72	84	82.4	87.254	27.76	0.04	11.1	26.9	3.24	2.23	66	26	61.4	15.1
1581	0	0	9	0	9	2	60	1	33.2986	0	0	1	0	0	0	1	1.79	1.17	11.36	0.61	1.75	30	34	69.7	21.961	7.76	0.04	11.8	28.3	3.82	3.55	61	18	67.1	8.2
1582	1	0	13	0	13	2	54	2	29.0548	0	1	0	0	0	0	0	5.08	0.91	4.79	0.82	2.75	43	40	55	10.218	2.15	0.1	18.3	33.4	3.03	2.75	100	55	72.9	7.3
1583	1	0	14	1	5	1	83	3	23.6614	0	1	1	0	0	0	0	6.22	1	9.99	1.07	3.04	25	31	53	88.183	45.1	0.01	12.2	26.7	2.43	1.49	49	32	56.7	6.6
1584	0	0	14	0	14	1	91	3	20.5191	0	0	1	0	0	0	0	15.6	0.47	8.77	0.42	0.56	56	131	211.6	62.283	159.45	1.57	14.9	30.7	1.51	0.96	139	62	56.5	9.9
1585	0	1	28	1	28	1	81	3	26.9531	0	0	1	0	0	0	0	4.66	0.73	20.39	1.04	4.52	119	195	172.2	94.803	194.61	2.14	13.8	23.9	4.85	0.77	70	82	59.8	6.3
1586	1	0	18	0	18	2	100	3	27.3438	0	0	1	0	0	0	0	5.87	1.11	9.4	1.61	1.1	21	35	100	68.813	4.1	0.1	11.4	28.6	3.76	0.95	80	22	82.9	5.8
1587	1	0	4	1	4	2	87	3	21.5019	0	0	1	0	1	0	0	8.66	3.18	32.48	0.67	1.03	42	56	162.3	53.299	166.2	4.12	9.8	28	2.47	2.43	93	91	77.1	8.5
1588	1	0	18	0	18	2	83	3	25.7117	0	1	1	0	1	0	0	9.32	1.45	16.45	0.51	3.45	21	29	69.6	90.287	5	0.13	9.4	41.5	4.14	1.1	64	29	65	11.5
1589	1	0	22	0	22	1	80	3	27.6817	0	1	1	0	0	0	0	6.92	0.25	11.88	0.54	2.66	18	35	60	68.685	1.88	0.25	13	26.1	2.3	0.63	161	21	62.7	10.9
1590	1	1	7	1	7	2	84	2	21.436	0	1	1	0	0	0	0	5.27	0.51	8.69	1.17	1.67	30	24	53.4	53.717	51.59	0.385	11.2	27.7	3.91	1.8	68	95	66	9.9
1591	1	0	17	0	17	2	88	3	26.6667	0	1	1	0	1	0	0	3.24	1.1	7.28	2.22	3.69	24	36	100.7	105.565	78	0.06	14.3	27.1	3.64	1.39	52	49	57	5.7
1592	0	0	30	0	30	1	76	1	23.4375	0	0	0	1	0	0	0	3.33	1.47	16.02	0.77	1.3	35	32	61	85.574	134.94	0.04	9.9	28.2	2.65	1	78	23	58.6	7
1593	1	0	10	0	10	2	88	2	18.0802	0	1	1	0	0	0	1	2.41	1.42	5.64	1.22	1.77	28	25	50.2	5.919	213.1	0.03	12.2	28.6	4.99	1.38	41	29	64.7	8.8
1594	1	0	14	0	14	2	76	2	31.6337	0	1	0	0	0	1	0	2.91	0.79	10.49	1.19	3.1	30	26	53	44.106	0.25	81	10.5	38.28	4.22	0.5	86	48	68	4.9
1595	1	0	8	1	5	1	67	3	20.0474	0	1	0	0	1	0	1	4.28	0.47	13.96	0.66	1.37	21	42	68.5	92.103	18.9	0.26	12	28	5.81	1.17	104	26	61.9	17.3
1596	1	0	13	0	13	1	77	3	26.2346	0	1	1	0	0	0	1	6.06	0.57	17.5	0.64	2.34	21	50	57	86.136	42.88	0.11	15.1	21.3	4.32	1.23	96	82	61.3	12.9
1597	0	0	5	0	5	2	78	2	25.3444	0	0	1	0	0	0	1	3.34	0.39	6.05	1.56	2.15	12	23	814	93.281	5	0.108	12.5	26.5	5.21	1.06	46	34	52	4.6
1598	1	0	14	0	14	1	77	3	24.4444	0	0	0	1	1	0	1	10.01	0.32	8.42	0.78	4.08	49	96	64	83.285	4.54	0.16	14.2	29	2.16	0.79	132	46	61	6.8
1599	1	0	15	0	15	2	82	2	25.0361	0	1	1	1	0	1	1	6.3	0.67	6.8	1.09	1.52	17	22	51	123.006	50.19	22.54	12.9	23.4	3.18	3	54	19	56.2	27.3
1600	0	0	11	0	11	2	68	2	25.3906	0	0	0	1	0	0	0	5.34	1.88	8.76	1.43	2.68	14	19	81	129.305	68.09	0.2	13	28.6	5.42	1.32	67	16	66.1	4.4
1601	0	0	3	0	3	1	51	1	24.4898	0	0	1	0	0	0	1	2.91	0.95	10.31	1.09	3.21	25	29	102.5	80.748	139.31	0.048	11.7	34.7	5.78	2.84	70	41	66.1	12.9
1602	0	0	2	0	2	2	75	2	27.3438	0	0	1	0	0	0	0	2.87	1.26	8.71	0.84	1.83	47	51	110.6	92.946	95.4	0.06	9.6	31.71	4.28	2.42	85	134	81.4	4.8
1603	1	0	30	0	30	2	48	2	25.5102	0	1	1	0	1	0	0	8.69	1.36	12.93	0.65	2.12	13	25	812.4	10.218	322.66	1.14	29.2	26.7	7.83	7.75	73	22	55.4	4.9
1604	1	0	7	0	7	2	84	3	24.1288	1	1	1	0	0	0	1	16.29	0.69	7.92	0.68	1.87	45	126	225.4	41.736	63.57	11.25	13.2	28.9	3.85	1.65	102	140	63.9	10.1
1605	1	1	7	1	7	1	64	3	30.1162	1	0	1	0	1	0	0	10.22	0.75	29.55	0.84	1.96	36	105	139	156.594	96.01	0.29	11.4	10.2	3.66	1.92	88	20	62.3	10.7
1606	1	0	4	0	4	1	79	3	25.2493	0	1	0	0	0	0	1	8.58	1.81	7.97	0.73	2.48	23	28	73	95.42	34.8	0.07	11.9	28.5	4.14	1.72	54	37	62.6	8.5
1607	0	0	6	0	6	1	54	1	22.5827	1	0	0	0	1	0	0	2.26	1.31	8.54	1.08	2.3	27	19	75	112.731	1.08	0.16	10.2	10.3	4.09	0.66	58	21	67.7	8.5
1608	1	1	2	1	2	1	71	2	29.9836	0	1	0	0	1	0	0	4.19	1.11	16.12	1.53	1.43	44	24	56	907.24	0.78	0.1	11.5	23.3	2.01	1.04	68	45	63.6	10.2
1609	1	0	9	0	9	1	77	3	25.4028	0	1	0	0	1	0	0	3.49	0.24	5.33	1.37	1.49	19	32	47	2.673	13.03	1.05	13.6	23.9	3.34	1.53	40	14	54.7	19.2
1610	1	0	18	0	18	1	71	3	22.4813	1	0	1	0	1	0	0	10.42	1.1	10.18	1.29	3.16	8	13	105	67.035	24.35	0.04	13.3	29.3	5.43	1.23	71	38	61.9	8.8
1611	1	0	8	0	8	2	72	2	25	0	1	1	0	1	0	0	8.74	0.33	7.19	0.73	2.82	23	22	506	53.107	31.86	0.01	11.7	19.9	2.53	1.17	123	72	70.2	15.7
1612	0	0	12	0	12	1	59	3	17.9592	0	0	1	0	1	0	0	4.3	0.75	7.93	0.64	1.9	40	37	56.3	101.163	34.9	0.06	12.1	23.9	3.25	0.84	71	42	41.2	8
1613	1	0	7	0	7	1	71	2	27.9421	0	1	0	0	1	0	0	8.14	0.87	11.32	0.83	2.23	66	52	210	72.651	285.81	0.36	12	31.6	5.02	3.22	77	46	50.3	3.4
1614	0	1	2	1	2	1	82	3	19.5918	0	0	0	0	1	0	0	13.76	0.45	5.8	0.98	4.29	21	43	216.8	94.417	192.24	7.48	11.8	11.5	8.1	3.22	71	33	59.3	3.5
1615	0	0	9	0	9	1	82	1	23.6614	0	0	1	0	1	0	0	4.67	1.42	9.06	0.5	1.27	16	18	69	89.106	259.93	0.057	12.3	38	2.24	1.03	62	16	58.8	9.8
1616	0	0	18	0	18	2	51	1	26.449	0	0	1	0	1	0	0	3.37	1.65	5.21	1.22	3.82	18	21	701	96.195	239.4	0.12	11.9	31.6	7.8	3.31	78	29	53.4	7
1617	1	0	30	0	30	1	82	3	27.8867	1	1	1	0	1	0	0	10.86	0.67	10.49	1.42	2.68	176	204	63.8	51.159	6.6	1.06	10.1	26.5	5.75	1.67	75	43	41	6.5
1618	0	0	26	0	26	2	74	2	23.8281	0	0	1	0	1	0	0	2.64	1.01	8.49	0.63	2.85	32	52	153.4	110.014	6.3	0.379	14.8	27.3	4.94	1.67	91	40	65.3	6.5
1619	0	0	10	0	10	1	62	2	29.1363	0	0	1	0	1	1	0	7.19	1.17	12.83	1.3	1.86	23	22	76	105.477	0.32	0.03	11.9	23.1	4.67	0.66	86	63	55.3	10.3
1620	0	0	3	0	3	1	63	1	21.3333	0	0	1	0	1	0	0	1.95	1.85	8.55	0.59	2.53	10	16	69	94.803	3.8	0.17	13.9	28.4	3.64	0.96	63	33	59	8.2
1621	0	0	19	0	19	1	72	2	31.5886	0	0	1	0	1	0	0	3.58	0.48	11.36	1.11	2.2	18	20	66	8.348	9.2	0.04	13.1	20.5	4.2	1.18	42	37	59.2	17.8
1622	1	0	9	1	3	2	86	3	22.5306	0	1	1	0	1	0	0	5.74	0.41	22.67	0.75	2.76	22	27	74.1	68.37	0.25	0.1	44.4	32.4	3.93	1.7	122	21	56.6	11.9
1623	1	0	19	0	19	1	73	2	20.202	0	1	1	0	1	1	0	5.77	0.62	10.91	1.24	1.61	32	30	68.3	91.378	35.2	0.02	12	35.5	3.73	1.39	42	38	67.9	16.1
1624	1	0	14	0	14	1	83	3	28.3987	0	0	0	0	1	1	0	9.09	0.76	7.32	0.57	2.19	70	81	77.6	49.798	6.27	0.23	43.4	49.89	3.24	1.23	155	111	65.9	10.7
1625	0	0	16	0	16	1	66	2	28.7274	0	0	1	0	1	0	0	9.69	1.16	27.06	0.89	4.64	38	22	61.8	10.025	2.62	0.1	10.2	33.1	3.48	1.8	97	36	62.9	16.4
1626	0	0	2	0	2	1	70	2	25.7117	0	0	0	0	1	0	0	2.44	0.47	14.15	1.02	3.95	11	31	67	12.681	1.15	0.029	11.2	25.2	3.18	0.94	60	25	35	15.4
1627	1	0	3	0	3	1	71	2	22.8625	1	0	1	0	1	0	0	7.42	2.73	9.57	0.78	2.27	29	43	135	58.781	83.8	0.072	34.1	28.8	3.78	1.41	97	87	73.6	8.1
1628	1	0	30	0	30	1	76	2	23.3844	1	1	0	0	1	0	0	13.29	0.51	23.51	0.42	2.39	16	27	112.5	69.31	47.9	0.68	12.5	25.3	3.45	1.41	102	36	54.2	19.1
1629	0	0	2	0	2	2	67	2	24.2215	0	0	1	0	1	0	0	1.82	0.8	6.88	1.37	1.25	12	28	116	90.095	12.2	0.117	12.6	24.99	5.33	1.41	62	41	70.9	6.5
1630	1	0	6	0	6	2	59	2	24.6094	0	1	1	0	1	0	0	4.87	1.62	9.1	0.85	2.14	12	21	252	106.082	196.1	0.01	12	23.1	4.56	2.42	89	68	53.5	4.6
1631	1	0	14	0	14	2	80	2	24.974	0	1	1	0	1	0	0	5.98	1.11	6.79	1.31	1.43	37	54	72	99.583	196	0.042	67.4	11.2	3.42	1.39	56	22	64.2	13.7
1632	1	0	18	0	18	1	57	3	21.4844	0	1	1	0	1	0	0	15.97	0.6	21.44	0.43	1.12	66	30	60	91.239	4	0.17	10.9	33.1	2.41	1.29	53	24	50.4	14.9
1633	1	0	30	0	30	2	59	2	29.7619	0	1	1	0	1	0	0	3.34	2.41	7.5	0.9	3.56	17	16	33.7	43.783	9	0.03	14.3	32	3.65	0.68	50	17	66.4	5.6
1634	0	0	11	0	11	2	63	2	26.8274	0	0	1	0	1	0	0	6.38	0.59	15.83	1.08	3.77	19	16	58	97.112	24.29	0.04	36.9	28.6	3.48	1.07	65	26	63.5	6.9
1635	1	0	18	1	7	1	75	3	25.9516	0	1	1	0	1	0	1	15.49	2.19	15.38	1.08	3.86	46	41	79.5	39.148	56.2	0.04	10	41.97	5.74	2.17	117	39	61.4	9.8
1636	0	1	14	1	14	1	81	3	24.6914	1	0	1	0	1	1	0	6.26	0.55	4.45	0.81	3.19	19	29	75	80.947	3.62	0.15	19.6	27.7	5.12	1.73	89	58	51.1	8.9
1637	1	0	15	1	2	1	70	3	28.3203	0	1	1	0	1	0	0	8.29	1.17	9.85	1.08	1.98	25	23	61.9	92.723	5	0.1	12.3	30	3.56	0.7	62	35	60.8	22.6
1638	0	0	7	0	7	1	70	2	27.1314	0	0	1	0	1	1	0	8.63	1.73	4.3	0.84	2.37	22	26	78.6	83.285	113.88	0.04	16.6	11.7	3.91	0.95	69	21	72.1	13.6
1639	0	0	6	0	6	2	80	3	21.6263	1	0	1	0	1	0	0	8.32	0.39	5.43	1.36	2.36	35	37	73.4	71.816	356.57	0.13	10.6	31.6	3.22	1.91	121	314	51.3	9
1640	1	0	10	0	10	2	69	2	30.6293	0	1	1	0	1	0	0	1.48	0.41	14.25	0.76	2.04	63	55	47	52.668	14.9	0.1	10.7	28.1	5.7	4.87	75	43	61.6	14.6
1641	1	0	13	0	13	2	79	2	19.5312	0	1	0	0	0	0	0	5.21	0.62	9.05	1.15	3.03	12	15	62.5	74.747	2.21	0.04	11.1	27.8	5.45	2.98	120	14	60.3	32.7
1642	0	0	8	0	8	1	60	2	23.6614	0	0	0	0	1	0	0	3.8	0.9	5.97	0.7	2.38	21	21	62	5.78	48.1	0.04	10.9	41.1	3.92	2.32	97	39	62.8	9.1
1643	1	0	6	1	3	1	71	3	26.4236	0	1	0	1	1	0	0	3.67	1.56	7.11	0.7	2.7	34	37	80.7	84.858	16.87	0.06	27.1	29.4	4.74	1.06	51	37	70	10.5
1644	1	0	15	0	15	1	69	3	23.3887	0	1	1	0	1	0	0	12.87	1.06	8.66	0.89	1.86	137	85	132.3	83.237	11.34	0.11	12.2	25.1	3.25	0.95	108	188	66.9	21
1645	1	0	22	0	22	2	64	2	21.9671	0	1	0	0	1	0	0	5.8	1.61	18.61	0.88	1.43	52	45	87	8.172	5	0.1	33.7	30	4.24	0.88	115	126	70	18.5
1646	1	0	13	0	13	2	89	2	26.1224	0	1	1	0	0	0	0	5.88	0.65	5.93	1.06	1.97	9	23	67	25.554	33.77	0.04	12.3	30.4	2.78	0.83	77	23	46.7	17.3
1647	1	0	9	0	9	1	73	2	21.2585	0	1	1	0	0	0	0	3.81	1.33	7.96	0.48	1.03	65	57	70.8	103.462	6.28	0.05	12.8	21.3	3.17	0.85	56	21	62.4	17.7
1648	1	0	11	0	11	1	68	2	25.9516	0	0	1	0	1	0	0	2.76	0.84	7.67	1.1	1.78	14	17	65	75.253	0.58	0.01	12.8	34.9	4.5	1.81	79	54	57.8	11.8
1649	1	0	30	0	30	1	77	3	20.0692	0	1	1	0	0	0	0	2.36	0.93	12.2	1.28	2.14	18	34	91	104.191	13.2	0.01	30.1	32.07	3.11	0.98	70	16	70.2	7.4
1650	0	0	30	0	30	1	83	3	24.3418	0	0	0	0	0	1	0	3.24	0.81	11.23	1.09	3	16	22	82.2	39.866	210.58	0.04	12.1	35.3	2.77	0.96	132	20	73.1	6.8
1651	1	0	9	1	6	1	74	3	23.7118	1	1	1	0	1	1	0	12.24	0.73	21.85	0.72	2.15	13	20	108	92.178	4.02	0.1	11	13	5.6	0.75	39	18	54.2	7.1
1652	1	0	10	0	10	2	80	2	28.8889	0	1	0	0	0	0	0	3.95	1.14	7.71	1.15	2.35	16	21	58	87.092	0.39	0.1	27.6	32.2	4.39	1.05	47	13	53.4	7.2
1653	1	0	13	1	13	2	84	3	18.4911	0	1	1	0	1	0	0	4.16	0.57	3.69	0.88	2.82	177	378	482.1	115.838	140.87	0.31	9.9	45.4	5.47	2.19	163	69	74	10.9
1654	0	0	30	0	10	1	75	3	25.9695	0	0	0	0	0	0	0	7.97	0.63	14.45	0.93	2.98	32	40	69.5	100.563	150.3	0.16	11.7	23.7	3.93	0.53	111	21	55.9	10.7
1655	0	0	7	0	7	1	68	2	21.8724	0	0	0	0	0	0	0	2.15	1.18	5.3	0.75	1.44	44	52	84	104.735	21	0.092	12.7	34.7	3.05	1.56	80	24	68.8	7.7
1656	0	1	9	1	9	1	80	3	23.4375	1	0	0	0	0	0	0	8.09	0.51	11.53	0.9	0.22	46	31	60.4	65.568	0.5	0.21	12.2	26.9	1.95	2.87	78	135	54.7	14.3
1657	1	0	9	0	9	2	79	2	22.0386	0	1	1	0	1	0	0	4.61	0.92	5.74	0.7	3.05	42	41	112.2	95.303	129.8	0.034	11	30.3	3.59	1.64	64	31	55.5	9.8
1658	1	0	13	0	13	1	68	3	23.03	0	1	1	0	0	0	1	5.66	0.47	16.79	1.54	2.56	21	28	247.1	83.77	117.21	0.56	13.8	27.6	3.57	1.13	77	20	50.1	7.2
1659	1	0	6	0	6	2	60	2	26.0262	0	1	1	0	1	0	0	5.05	1.94	10.62	1.03	4.13	22	38	69	73.169	3.05	0.11	32.2	49.1	7.03	0.79	70	21	79.8	10.9
1660	0	0	0	0	0	2	87	3	26.6728	0	0	1	0	0	0	0	2.36	1.76	8.48	0.57	1.34	18	13	284	68.071	49.36	0.1	18.3	24.3	3.02	1.28	50.9	40	28.1	8.2
1661	1	0	8	0	8	2	69	3	26.0262	0	1	1	0	0	0	0	12.31	0.4	11.1	0.4	2.38	18	22	57	98.719	19.57	0.01	12.4	24.6	4.47	1.56	90	74	74.8	16.2
1662	1	0	19	0	19	2	80	3	27.0552	1	1	1	0	0	0	0	9.76	0.54	9.4	1.52	0.36	18	29	84.4	39.148	40.58	0.28	12	27.3	2.3	0.66	76	14	67	6.1
1663	1	0	25	0	25	1	80	3	23.9512	0	1	0	0	0	0	0	7.66	2.46	19.41	1.09	1.7	5	24	68	15.425	12.12	0.95	7.9	28.7	3.51	0.7	42	21	63.5	8.6
1664	0	1	9	1	9	2	84	3	20.5761	1	0	0	0	0	0	1	4.25	0.56	20	0.4	1.23	21	16	138	13.22	7.9	0.15	13.9	27.9	3.26	3.22	84	285	52.2	16.1
1665	0	0	15	0	15	1	97	2	26.2596	0	0	0	0	0	0	0	2.92	0.52	9.86	1.41	1.03	12	25	111	45.46	109.16	0.15	13.1	23.7	3.29	0.68	75	18	54.8	9.9
1666	1	0	16	1	3	1	83	3	23.8751	1	1	1	0	0	1	0	4.11	1.13	10.33	0.58	1.92	31	35	129.4	113.247	13.76	0.31	11.2	20.4	3.22	1.27	142	86	68.6	18.8
1667	1	0	4	0	4	1	91	3	17.7778	0	0	1	0	0	1	0	5.66	0.96	12.26	0.75	1.61	18	29	99.2	69.971	18.5	0.24	15.1	29.4	3.09	1.46	53	18	51.5	11.3
1668	0	0	5	0	5	2	72	2	25.9107	0	0	1	0	1	1	0	7.27	0.45	15.61	0.72	1.54	12	15	56.9	90.89	7.4	0.15	11.7	26.6	5.92	1.85	95	20	58.1	15.4
1669	0	0	6	0	6	2	75	1	24.858	0	0	0	0	1	1	0	4.03	0.54	4.48	0.71	1.03	10	18	97.9	107.225	69.6	0.025	15.1	26	2.73	1.14	55	11	58.3	10.4
1670	0	0	9	0	9	1	50	2	29.3947	1	0	0	0	0	1	0	4.4	0.59	15.01	0.7	2.43	10	16	55	32.697	0.86	0.01	11.3	22.8	3.7	0.84	91	36	71.2	14.3
1671	1	0	17	0	17	2	85	3	24.6755	0	1	1	0	1	1	0	10.71	0.45	4.82	0.88	1.35	31	35	59	87.77	41.51	0.86	12.7	32.2	2.93	0.94	55	22	57.6	23.3
1672	1	0	30	1	14	1	96	3	28.1943	0	1	0	0	0	1	0	2.6	0.71	15.69	0.77	1.88	17	28	91.1	96.835	56.08	0.1	12.2	23.7	5.29	1.24	91	27	58.8	18.8
1673	0	0	30	1	8	2	72	3	23.4375	0	0	0	0	0	1	0	6.43	1.73	5.72	0.83	2.47	12	28	81.4	94	0.5	0.05	27.2	28.1	4.69	3.28	76	36	73.2	10.1
1674	1	1	1	1	1	1	91	3	24.2215	0	1	0	0	0	0	0	14.88	1.02	24.01	0.73	2.7	17	18	104	44.709	8.66	0.16	10.6	35.76	5.53	3.33	113	32	69.5	10.9
1675	1	0	1	0	1	1	87	2	24.6755	1	1	1	0	1	0	0	1.33	0.97	18.97	0.43	2.73	67	67	106	67.021	85.3	0.01	10.4	23.4	2.9	0.78	86	82	58.5	8.9
1676	1	0	18	0	18	1	97	3	23.9673	0	1	1	0	0	0	0	4.73	0.53	11.72	0.95	2.16	18	38	76.7	108.078	274.57	0.13	12	25.6	2.89	1.29	63	20	59.7	23.6
1677	0	0	15	0	15	2	87	2	24.8358	0	0	1	0	1	0	1	23.66	0.56	16.41	0.54	1.27	21	17	123	68.071	23.2	0.061	12.8	29.9	2.82	1.55	110	26	46.3	11
1678	1	0	24	0	24	2	84	3	28.3039	0	1	1	0	1	0	0	6.85	1.28	6.78	1.28	2.04	30	50	197	98.305	93.55	0.215	11.9	26.4	4.61	1.97	50	13	55.2	3
1679	1	0	19	0	19	1	83	2	27.7551	0	1	1	1	0	0	0	4.5	0.67	11.97	1.03	2.82	26	28	76.1	98.666	145.81	0.1	13.6	28.2	4.18	1.01	75	28	56.9	10.6
1680	0	0	6	0	6	1	89	2	24.2215	0	0	0	0	0	0	1	3.16	0.92	9.41	0.78	0.97	31	48	92.4	97.955	4.91	0.05	14.1	29.1	2.25	1.07	63	27	67	11.6
1681	0	0	9	1	8	2	70	3	20.4491	0	0	1	0	1	0	0	10.32	0.9	20.28	0.88	1.59	11	15	328.2	83.771	3.12	0.2	10.9	25.9	4.16	3.53	61	15	56.6	5.4
1682	1	0	19	0	19	1	84	2	26.4236	0	1	1	0	0	0	0	6.02	0.95	9.77	0.7	2.03	24	20	70	75.805	35.5	1.75	9	31.5	3.6	1.76	63	36	60.1	22.3
1683	1	0	17	0	17	1	77	3	24.6914	1	1	0	0	1	0	0	7.59	1.06	13.7	0.78	3.8	44	158	68	107.156	5	0.35	13.5	11.4	3.83	1.95	324	103	75.6	23.2
1684	0	0	6	0	6	1	78	3	24.1217	0	0	0	0	1	0	0	4.91	0.5	14.13	0.98	2.15	39	50	94.2	37.871	1.63	0.05	11.8	31.8	3.65	1.07	80	47	66.2	14
1685	0	0	13	0	13	1	71	3	27.6817	0	0	0	0	1	0	0	3.84	1.16	9.14	0.68	3.06	13	13	94	120.613	32.26	0.1	28.5	51.33	4.37	1.42	71	34	56.3	8.3
1686	1	1	14	1	14	1	64	2	22.5981	0	1	0	0	1	0	0	3.73	0.74	6.26	1.05	3.22	22	29	46	89.702	16.3	0.06	10.5	27.7	5.56	1.81	45	28	57.7	9
1687	1	0	25	1	7	1	90	3	27.7177	0	0	1	0	1	0	0	5.29	0.66	12.49	0.63	2.74	29	37	50.6	82.702	10.14	0.06	11.5	21.1	3.45	1.13	85	30	66.1	12.7
1688	1	0	24	0	24	1	83	3	25.6489	0	1	1	0	1	0	0	1.39	1.52	11	0.81	2.26	5	54	109	70.644	259.75	0.1	11.7	28.7	3.1	1.47	86	57	36.6	8.8
1689	1	0	17	0	17	1	84	2	25.9516	1	1	1	0	1	0	0	1.27	0.87	6.33	0.7	1.34	15	19	50	26.092	0.55	0.032	11.1	28.7	2.89	1.37	74	36	60.5	16.3
1690	1	0	17	0	17	1	73	3	17.3589	1	1	1	0	1	0	0	14.36	1.59	16.21	0.33	1.07	23	32	102.3	985.31	16.8	3.76	11	28.7	2.69	2.33	164	112	48.8	3.8
1691	1	1	14	1	14	1	82	3	25.3515	0	1	0	0	1	0	0	3.89	1.07	9.77	0.94	3.43	12	29	45	93.845	2.03	0.34	11.1	25.7	5.53	0.99	87	19	62.4	16.4
1692	1	0	15	1	3	2	91	3	24.974	0	0	1	0	1	0	0	3.04	0.4	5.2	1.12	0.99	41	58	81.8	95.087	5	6.57	10.6	30.6	4.35	1.29	65	17	64.5	7.1
1693	1	0	12	0	12	1	79	2	24.974	0	1	1	0	1	0	0	1.8	0.71	11.39	0.56	1.45	28	24	81	7.726	37.57	0.075	12.6	27	2.63	1.14	47	20	57.7	11.7
1694	1	0	13	0	13	1	76	3	24.2123	0	1	1	0	1	0	0	8.88	0.4	12.76	1.05	2.45	22	21	65.7	35.997	135.14	0.11	13.6	23	4.27	1.28	101	33	70.2	16.2
1695	0	0	7	1	7	1	88	3	22.0522	0	0	0	0	1	0	0	2.91	0.77	19.33	0.8	7.47	14	18	144	94.804	95.64	0.01	15.2	29.6	4.31	0.86	45	25	58.9	8.4
1696	0	0	9	0	9	1	81	1	21.6333	0	0	1	0	1	0	0	4.64	0.55	8.94	0.94	0.86	18	33	89.6	134.935	97.92	1.88	12.3	22.9	2.3	0.49	105	96	57.3	13.1
1697	1	0	17	0	17	1	89	2	26.5731	0	1	1	0	1	0	0	6.94	1.18	7.34	1.11	2.1	12	16	44	7.012	41.4	0.171	14.3	30.5	4.07	1.01	69	13	61.1	4.8
1698	0	0	7	0	7	2	77	1	27.2392	0	0	0	0	1	0	0	6.1	2.98	9.24	1.19	2.36	13	26	59	83.285	12.02	0.093	12.6	26.2	4.73	2.23	52	12	62.5	11.6
1699	1	0	4	0	4	2	74	3	23.3887	1	1	0	0	1	0	0	4.08	0.79	12.56	0.94	1.86	29	39	61.6	110.662	55.84	0.61	13.8	29	4.26	1.09	79	26	63.1	5.6
1700	1	0	17	0	17	1	65	2	25.0995	0	1	0	0	1	0	0	8.9	1.16	7.42	1.24	3.31	49	56	75.2	17.987	57.1	0.09	12.8	31.8	5.61	1.15	81	26	62	13.1
1701	1	1	14	1	14	2	79	2	20.7612	0	0	1	0	1	0	0	9.32	0.29	14.54	1.06	2.83	24	38	120	31.77	3.52	0.11	14.5	21.9	3.49	2.29	95	24	66.6	12
1702	0	0	8	0	8	1	71	2	14.7015	0	0	0	0	1	0	0	4.24	0.62	15.79	0.75	3.89	27	30	49.1	94.816	180.1	9.13	11	13.9	5.22	2.03	81	40	47.7	12.6
1703	0	0	14	0	14	2	74	3	20.7612	0	0	1	0	1	1	0	5.33	0.98	17.54	0.55	1.53	15	22	437.8	79.138	3	0.14	15.7	28	3.18	1.63	60	59	53.3	3.9
1704	1	0	14	0	14	1	90	2	20.202	0	1	0	0	1	0	0	3.4	0.64	8.65	0.45	1.76	18	35	107	86.529	173.3	0.01	11.4	27.5	3.14	2.33	78	20	61.3	12
1705	0	0	1	0	1	1	75	3	28.9062	0	0	0	0	1	0	0	20.34	1.32	9.57	0.97	1.88	41	73	73.4	125.026	53.8	0.37	13.8	23.7	2.46	0.96	84	142	35	7.8
1706	1	0	5	0	5	1	74	2	26.7094	0	0	1	0	0	0	0	1.74	2.6	4.24	0.83	1.5	10	17	54	75.168	27.4	0.1	12.1	31.2	2.92	0.87	34	22	50.3	14.5
1707	0	0	14	0	14	1	72	3	26.0375	0	0	0	0	0	0	0	4.05	0.41	13.95	0.25	3.36	29	31	60.6	32.58	28	0.07	11.5	27.6	3.13	0.58	71	27	65.9	26.3
1708	1	0	4	0	4	2	75	2	24.5243	0	1	1	0	1	0	0	5.11	0.59	8.42	0.93	1.37	38	52	68.6	92.463	24	0.17	23.9	10.8	3.31	1.18	116	51	62.7	8.8
1709	1	0	10	0	10	1	52	2	27.0641	0	1	0	0	1	0	0	2	2.46	12.79	0.7	2.79	12	21	510.5	120.881	4.16	1.14	12.5	23.2	4.79	2.33	62	40	73.4	10.8
1710	1	0	11	0	11	1	82	2	25.0593	0	1	1	0	0	0	0	3.46	0.78	3.38	0.9	2.11	12	17	85.6	82.93	1.1	0.05	28.1	105.8	4.16	1.21	88	21	68.3	11.6
1711	1	0	30	0	30	1	80	2	31.25	0	1	1	0	1	0	1	7.78	1.3	12.49	0.61	1.47	20	20	81.6	109.757	0.28	0.1	12.8	26.4	2.86	1.77	85	43	55.5	17.9
1712	1	0	6	0	6	1	80	3	26.5731	0	1	0	0	0	0	0	5.45	0.66	11.97	1.09	1.34	108	61	81.4	91.888	26.74	0.054	34	31.5	4.01	0.7	87	46	57	27.2
1713	0	0	9	0	9	2	88	2	27.2392	0	0	0	0	1	0	0	4.6	1.3	8.4	1.18	1.71	15	21	72.6	104.602	17.47	0.03	13.3	30	2.01	1.74	70	20	76.1	6.8
1714	1	0	11	0	11	1	67	3	27.6817	0	1	0	0	0	0	0	8.51	0.47	6.22	0.55	2.03	39	38	93.5	69.798	8.47	0.32	14.4	35.6	3.88	1.38	96	38	54.4	10.4
1715	1	0	10	0	10	1	91	3	22.2222	0	1	1	0	1	0	1	3.92	0.36	11.4	0.64	0.85	29	45	107.6	99.651	5.6	0.04	11.4	23.2	2.36	1.26	77	47	57.1	15.3
1716	1	0	30	0	30	1	57	2	22.5827	0	1	1	0	0	0	0	4.14	0.87	20.33	0.81	2.17	20	20	48	73.169	4.84	0.599	10.5	28.3	3.6	1.04	69	51	49.4	14.6
1717	0	0	3	0	3	1	70	1	24.0346	0	0	1	0	0	0	0	3.67	1.45	7.57	0.9	1.1	16	19	73.6	52.038	78.47	0.64	10.7	25.2	2.67	0.88	78	33	59.9	8.1
1718	0	0	2	0	2	2	74	1	25.3906	1	0	1	0	1	0	0	7.26	512.42	15.35	1.45	1.9	16	40	48	60.504	4.86	0.07	9.5	27	5.59	4.77	91	24	59.7	18.3
1719	1	0	10	0	10	2	79	3	22.0386	0	1	1	0	0	0	0	4.52	2.36	12.59	0.71	2.45	23	20	63	101.921	268.34	0.026	14	27.6	4.14	1.1	80	47	64.3	11.5
1720	1	1	4	1	4	2	80	3	23.9334	0	1	0	0	0	0	1	17.23	0.52	15.55	0.99	2.89	8	26	61	20.529	58.97	0.96	12.4	28.3	5.17	1.05	70	20	54.5	4
1721	1	0	9	0	9	2	62	2	22.1003	0	1	0	0	1	0	1	2.32	1.35	7.34	0.71	1.5	51	40	64.2	71.02	100.49	0.03	12	29.1	3.67	0.69	35	46	64.7	5.1
1722	1	0	13	1	3	1	85	3	27.8852	0	1	1	0	1	0	0	4.2	0.93	5.99	1.04	1.22	18	46	55.4	3.735	1.42	0.07	13.7	25.1	2.76	0.6	79	22	56.4	16.3
1723	1	0	7	0	7	1	68	3	24.8163	0	1	1	0	0	0	1	4.26	0.6	14.15	1.21	3.5	26	50	87.8	96.259	12.8	0.11	24.5	26.9	4.09	1.3	142	261	63.7	5.7
1724	1	0	4	0	4	1	80	2	19.3698	1	1	0	0	0	0	0	12.92	0.5	17.94	0.5	1.98	86	112	59.9	5.498	56.02	0.18	11.8	23.2	3.08	1.12	98	20	58.7	20.5
1725	1	1	8	1	8	1	80	2	23.939	0	1	1	0	1	0	0	3.74	1.13	3.75	1.11	1.98	19	25	70	87.77	5.2	0.1	12.4	28	3.96	1.66	68	13	53.4	13.2
1726	0	0	5	0	5	2	75	3	23.8754	1	0	1	0	1	0	0	25.13	0.44	7.21	0.74	2.16	36	29	111	52.829	25.62	0.14	11.2	24.1	4.4	2.63	85	41	59.7	5.9
1727	1	0	7	0	7	2	83	2	15.625	0	1	1	0	1	0	0	3.77	0.41	7.74	0.91	1.53	20	33	62.9	64.045	0.69	0.05	11.5	25.7	5.28	0.9	61	28	67.1	11.5
1728	1	0	30	0	30	2	85	1	20.4491	0	1	0	0	0	0	0	13.03	2.31	5.59	0.83	1.37	18	26	84.4	82.702	66.72	0.04	13.2	29.8	2.93	0.7	55	20	59.5	15.2
1729	0	0	8	0	8	1	86	2	25.9516	0	0	1	0	0	0	0	4.67	0.65	2.75	0.5	3.06	32	41	122.5	87.288	3.62	0.09	8.7	21.4	4.9	1.3	70	22	73.3	21.6
1730	0	0	8	0	8	2	81	2	25.7117	0	0	1	0	0	0	0	4.92	0.44	34.57	0.76	1.65	20	20	174.3	92.295	189.13	0.08	12	36	3.06	1.17	80	95	64.4	11.9
1731	1	0	10	0	10	2	64	3	23.3377	0	1	0	0	1	0	0	11.51	0.82	18.57	0.79	1.58	11	22	60.2	96.938	24	0.13	11.9	24.3	3.18	1.45	86	28	56	17.4
1732	0	1	4	1	4	1	84	1	24.4646	0	0	1	0	1	0	0	4.69	1.52	5.71	0.84	1.33	15	14	141.7	39.355	0.5	2.98	10.3	24.9	3.13	1.26	64	40	54.5	11.2
1733	1	0	30	0	30	1	67	2	27.4406	0	1	1	0	1	0	1	3.57	0.88	5.47	0.69	3.37	45	29	113	70.505	36.39	0.164	23.5	32.7	4.02	1.43	75	174	62.3	12.7
1734	1	0	18	0	18	2	76	3	22.6003	0	1	1	0	1	0	0	11.86	1.64	11.37	0.62	1.63	25	40	173	105.34	5.3	0.31	12.9	30.9	3.85	2.98	620	402	59.3	4.3
1735	1	0	10	0	10	2	66	3	23.6244	0	1	0	0	1	0	0	3.65	0.5	7.25	0.86	2.41	16	22	54.9	68.277	4.35	0.05	13.2	30.2	2.6	0.94	80	22	67.3	8.5
1736	0	0	11	0	11	2	79	2	26.8136	0	0	1	0	1	0	0	6.05	0.92	10.16	0.84	3.66	14	15	55.3	69.971	234.24	0.09	11.2	28.8	5.66	1.53	93	40	62.7	16
1737	1	0	10	0	10	2	76	2	25.6173	1	1	1	0	1	0	1	3.56	0.4	12.58	0.83	1.75	13	25	252.8	80.007	141.1	0.24	12.8	19.6	3.59	1.13	77	25	64.8	7.8
1738	0	0	19	0	19	1	72	2	22.8571	0	0	1	0	1	0	0	6.82	1.98	29	1.23	2.38	24	24	93.1	120.881	28.44	0.03	11.5	31.6	2.4	1.43	149	19	83.5	11.1
1739	0	1	0	1	0	1	76	3	30.0712	0	0	1	0	0	0	0	6.62	0.86	14.38	0.97	3.39	57	92	100.5	89.101	66.3	0.1	11.7	21.7	3.7	1.43	72	44	63.9	15.1
1740	0	0	10	1	4	2	83	3	32.0461	0	0	1	0	1	0	0	12.56	0.91	13.67	0.51	2.42	24	36	72.1	58.761	5	0.53	13.3	33.1	3.19	1.13	95	42	65.6	29.1
1741	1	0	28	1	2	2	70	3	24.2215	0	1	1	0	1	0	0	2.54	0.57	13.88	0.67	3.12	57	46	44	67.508	51.5	0.2	11.8	21.9	2.07	2.48	66	33	61.3	9.6
1742	1	0	24	0	24	1	53	2	19.487	0	1	0	0	0	0	0	7.04	1.94	13.35	1.24	2.04	22	32	229.1	116.709	172.1	1.32	15	24.9	4.24	2.06	104	71	53	8.8
1743	0	1	17	1	3	1	77	3	27.7551	0	0	0	0	1	0	0	7.94	0.38	12.15	1.13	2.93	66	63	70.8	81.548	163.87	0.11	36.2	29	5.18	1.19	80	72	64.3	16.6
1744	0	0	3	0	3	2	67	1	26.0375	1	0	1	0	1	0	0	5.4	1.51	7.24	1.13	2.58	16	9	60	91.952	12.79	0.05	11.6	32.8	2	9.8	117	64	67.2	8.1
1745	0	0	24	0	24	1	86	3	24.6548	0	0	1	0	0	0	0	7.29	0.71	8.37	1.25	3.11	58	75	159.5	98.486	8.34	0.99	11.6	33.9	4.59	0.89	150	79	59.8	7.6
1746	0	0	16	0	16	2	76	1	19.7239	0	0	0	0	0	0	0	6.26	1.26	6.42	0.99	1.95	12	30	65	112.899	62.98	0.237	12.5	28.3	4.05	1.18	100	20	69.5	16.3
1747	0	0	0	0	0	1	75	3	29.4118	0	0	1	0	0	0	0	2.76	0.94	5.84	0.73	1.57	19	19	93	19.616	24.29	0.01	16.7	33.78	3.96	1.04	77	25	62.5	7.9
1748	0	0	2	0	2	1	67	2	27.5802	0	0	1	0	0	0	0	5.17	0.71	17.64	0.81	3.96	8	4	66	11.486	142.34	10.723	30.7	26.6	5.97	1.13	41	25	62.2	5.3
1749	1	0	20	0	20	2	70	2	22.0386	0	1	0	0	1	0	0	3.49	1.7	17.99	0.94	2.43	18	33	56.4	66.809	10	0.03	10.2	26.2	2.57	1.18	82	16	78.7	13.5
1750	1	0	14	0	14	1	65	2	28.0612	1	1	0	0	1	0	0	6.24	1.31	9.18	0.72	2.07	11	22	70.4	9.808	29.7	0.04	10.3	29.3	3.75	2.28	90	15	58.3	6.6
1751	1	0	9	0	9	2	71	2	27.3438	0	1	1	0	1	0	0	2.36	1.03	8.83	0.87	3.08	8	15	69	87.77	110.9	8.34	12.8	27.6	2.83	1.06	72	72	60.1	15.5
1752	0	0	6	0	6	2	77	2	22.8405	0	0	0	0	0	0	1	17.91	1.63	11.44	1.37	2.05	33	6	39	76.339	18.4	0.06	13.2	26.9	5.21	1.25	92	85	54.6	7.5
1753	0	0	21	0	21	1	77	3	20.0692	1	0	0	0	0	0	0	4.07	0.34	9.18	1.12	1.97	32	54	57	44.475	13.08	0.11	15.2	28.2	3.26	2.8	241	139	51.1	25.1
1754	0	0	18	0	18	2	76	2	16.901	0	0	1	0	0	0	0	4.81	2.16	5.31	1.02	1.89	31	27	50.9	96.52	8.47	0.193	12	27.6	3.8	0.96	76	70	64.5	12.4
1755	1	0	30	0	30	1	79	3	21.3039	0	1	1	0	1	0	0	16.97	0.32	6.7	1.33	3.67	20	16	80.2	60.924	2.61	0.16	12	27.9	6.48	1.65	87	48	56.1	12.6
1756	1	0	7	0	7	1	67	2	26.4236	0	1	1	0	1	0	0	21.46	0.88	5.95	0.59	1.42	13	18	703.3	97.773	187.5	20.02	11.4	31.3	4.37	3.64	67	20	47.8	5.8
1757	0	0	4	0	4	1	62	2	24.2215	0	0	0	0	0	0	0	2.05	1.03	5.94	0.94	2.32	34	21	62	108.641	60.59	0.1	10.4	30.2	4.15	1.41	55	31	54.9	11.8
1758	1	1	13	1	13	2	87	3	29.5858	1	1	1	0	1	0	0	5.16	0.36	5.23	1.45	2.19	10	19	126.6	94.406	1.93	1.02	16.1	30.9	3.98	0.67	74	16	63.8	9.1
1759	0	1	16	1	16	1	84	3	27.5482	0	0	1	0	1	0	0	4.56	1.48	5.39	1.27	2.29	20	37	70	34.711	0.85	0.229	10.8	15.6	3.41	2.32	91	34	53.2	10.1
1760	1	0	11	1	3	1	84	3	25.9107	0	1	0	0	0	0	0	5.47	0.47	14.05	1.18	3.09	26	22	78.8	86.628	18.92	0.12	14	29.33	3.88	2.72	87	27	66.7	20.9
1761	1	1	7	1	7	1	76	3	20.9366	0	1	0	0	1	0	0	7.48	0.24	13.28	1.02	32	12	10	64	9.655	337.23	0.1	13.4	26.7	4.67	0.67	55	27	57	5.3
1762	0	0	7	0	7	2	77	3	30.5556	0	0	1	0	1	0	0	4.44	0.79	8.96	1.01	2.31	40	33	35	88.002	10.4	0.01	14.4	33.42	4.21	1.26	75	103	64.5	6.5
1763	1	0	10	0	10	1	81	2	25.3444	1	1	1	0	0	1	0	6.15	1.76	7.99	1.09	2.48	29	23	59.3	32.213	5	0.06	9.6	11.2	4.5	0.67	72	26	66.3	13.1
1764	1	0	10	0	10	2	73	1	23.4375	0	1	0	0	0	0	1	6	0.88	12.79	0.8	2.29	33	24	51	94	5.78	0.01	14.1	34	4.91	2.43	57	26	69.5	12.2
1765	1	0	12	1	2	2	69	3	30.8642	1	1	1	0	0	0	1	5.06	0.53	14.2	0.6	5.41	28	23	59	92.25	5.3	0.1	14.5	27.5	1.29	0.8	54	30	58.4	16.9
1766	1	0	15	0	15	2	71	3	24.0346	0	1	1	0	0	0	1	7.14	1.59	6.62	1.11	2.79	27	34	71.3	92.826	47.4	0.01	10.5	23.5	6.02	3.48	78	22	76.1	7.5
1767	1	0	14	0	14	1	78	2	20.7612	0	1	0	0	0	0	1	2.54	1.17	9.31	1.37	1.51	17	37	87.3	83.51	53.3	0.05	12.7	32	5.81	0.59	63	21	68.1	8.8
1768	1	0	10	0	10	1	59	2	25.5102	0	1	0	0	0	0	1	4.28	2.01	8.24	0.86	1.97	25	13	50	106.903	229.82	0.1	11	25.8	7.25	3.32	73	28	62.6	14.6
1769	0	0	10	0	10	1	62	2	27.7778	0	0	0	0	0	0	1	2.1	1.37	6.59	1.07	3.49	7	11	58	65.482	41.91	0.01	10.6	30.4	2.4	2.31	69	19	57.5	17.9
1770	1	0	8	0	8	1	64	3	31.1419	0	1	1	0	0	0	1	5.12	1.3	14.87	0.9	1.72	30	23	94.4	15.505	0.29	0.1	11.6	13.8	3.59	1.78	88	32	69.4	12
1771	1	0	6	0	6	1	65	3	30.4498	0	1	1	0	1	0	1	8.73	0.91	12.63	0.87	2.29	32	32	76.4	106.91	120.14	0.2	10.5	32.6	4.44	2.22	101	118	62.3	10.7
1772	1	0	10	0	10	1	55	2	22.8571	0	1	1	0	1	0	1	6.85	1.41	8.84	0.86	2.2	17	8	82	118.36	5	0.04	14.3	30.5	4.15	1.11	49	19	62.7	14.5
1773	1	0	8	1	2	1	69	3	30.4218	0	1	1	0	0	0	1	5.44	0.26	20.03	1.14	2.07	36	54	80.2	93.494	55	0.09	11.7	25.6	3.98	1.2	65	40	54.3	7.3
1774	0	0	3	0	3	2	67	2	22.8624	0	0	1	0	0	0	0	3.87	3.68	5.47	1.18	2.41	16	19	65	88.788	134.51	0.16	13.3	21.6	2.71	1.84	64	18	70.4	16.7
1775	0	0	5	0	5	1	72	1	29.4118	1	0	1	0	0	0	0	4.63	0.64	7.84	0.84	2.2	34	33	62	97.54	186.95	0.02	12.9	29.7	2.9	0.55	48	48	50.4	16.7
1776	1	0	20	0	20	2	74	2	29.1363	0	1	0	0	1	1	1	3.15	0.68	7.61	1.14	2.62	8	6	83	76.339	47.22	0.1	12.6	27.1	5.11	0.88	83	13	67.5	8
1777	0	0	6	0	6	2	77	2	22.4913	1	0	1	0	0	1	0	2.76	1.47	5.97	0.99	1.64	14	18	43	4.362	90.4	0.06	10.3	38.46	3.39	1.09	107	13	54.9	10.3
1778	1	0	9	1	8	1	81	3	20	0	1	1	0	1	1	0	2.23	0.77	14.28	0.87	2.06	55	51	78	985.31	123.27	0.09	11.9	24.8	3.64	1.19	60	54	60.6	21.8
1779	1	0	18	0	18	2	45	2	22.0604	0	1	0	0	1	0	0	2.08	0.83	5.67	1.02	2.81	10	18	56	106.729	178.17	0.1	10.7	45.57	4.81	1.44	59	15	56.6	10.1
1780	0	0	6	0	6	2	93	2	21.3675	0	0	1	0	0	0	0	3.27	1.09	6.8	1.03	0.16	6	17	52	105.565	6.48	0.12	32.5	26.8	3.26	0.51	73	37	71.6	10.7
1781	1	0	30	0	30	2	76	2	23.8751	0	1	1	0	1	1	1	5.65	0.78	16.87	0.2	0.93	13	17	58.7	102.421	94.02	0.04	11.6	32.4	3.67	0.89	115	17	70.8	13.1
1782	1	0	9	0	9	2	66	3	21.9363	0	1	0	0	0	0	0	3.04	2.67	21.35	0.82	1.24	33	27	42.6	31.579	50.92	0.1	13.7	21.1	2.93	1.56	133	20	65.4	14.6
1783	1	0	7	0	7	2	87	2	24.4898	0	1	0	0	1	0	0	3.31	0.48	12.89	0.72	0.92	16	15	44.1	94.261	208.9	0.1	11.2	28.82	2.18	0.44	97	34	57.7	6.7
1784	0	0	7	0	7	2	86	2	28.5156	0	0	1	0	0	0	0	4.84	1.47	5.82	0.96	1.83	9	15	78.7	36.609	5.13	0.04	11.7	34.7	3.08	1.47	101	13	57.9	12.2
1785	1	0	18	0	18	1	83	3	25.3906	0	1	1	0	1	1	0	9.42	0.97	10.11	0.94	1.28	18	33	105	85.227	0.84	0.32	12.2	26	3.04	1.39	91	46	69.1	24.9
1786	0	1	24	1	6	1	78	3	20.2812	0	0	0	0	0	0	0	7.46	0.37	13.55	0.84	0.99	23	100	172.6	78.44	0.99	8.57	12.4	41	4.35	0.67	66	14	53	32.4
1787	1	0	30	0	30	1	59	1	36.7309	0	1	1	0	1	0	0	13.55	0.64	5.71	0.65	1.53	15	21	31.5	82.866	139.4	0.09	11.6	31	3.42	2.21	88	41	66.2	23.7
1788	1	0	19	0	19	1	61	3	24.7721	1	1	1	0	1	0	0	7.85	1.13	18	1.01	4.46	44	53	96.1	65.534	12.7	0.1	14.1	19.3	7.41	2.02	80	92	67.3	9.9
1789	1	0	29	0	29	1	79	2	26.8386	0	1	1	0	0	0	1	6.77	0.64	5.83	1.23	0.63	18	30	330	79.765	2.09	0.048	11	51.1	2.65	0.77	54	15	52.2	7
1790	1	0	15	1	3	2	73	3	24.9135	0	0	1	0	1	0	0	4.03	1.62	6.99	1.06	2.86	27	26	47.2	3.511	227.81	1.53	11.2	19	1.2	1.77	96	85	71.3	26.2
1791	1	0	9	0	9	2	59	2	19.3625	0	1	0	0	1	0	0	3.46	1.84	14.98	0.98	1.98	14	16	43.2	99.18	17.8	0.04	12.4	29.4	4.29	1.79	49	20	75	8.6
1792	0	0	19	1	18	1	78	3	27.3438	0	0	0	0	1	0	0	5.11	0.28	5.67	0.78	1.42	23	52	66.6	11.855	6.89	0.29	11.3	26	5.98	1.61	123	43	73.1	73.3
1793	0	0	10	0	10	1	83	3	21.2585	0	0	1	0	1	0	0	5.39	1.44	8.01	1.32	3.01	54	91	385.3	95.585	73.24	0.32	13.3	31.1	2.31	1.71	90	90	77.8	12.6
1794	1	0	1	0	1	1	70	1	17.301	0	1	1	0	1	0	0	2.66	0.91	7.8	1.33	1.79	11	27	84	119.7	82.21	0.04	15.8	26.4	4.26	0.75	70	37	58.2	2.6
1795	1	0	12	1	6	1	77	3	27.6817	1	1	0	0	1	1	0	7.66	0.92	7.45	0.74	1.02	31	46	71.3	97.54	99.6	0.84	14.1	29.8	2.32	0.53	93	60	55.8	16.3
1796	1	0	10	0	10	1	68	2	25.8264	1	1	0	0	1	0	0	4.14	1.57	10.76	0.65	1.94	24	22	98.8	91.369	247	0.03	10.2	43.6	3.61	1.9	59	32	73.2	14.8
1797	0	0	7	0	7	2	82	2	20.202	0	0	1	1	1	0	0	6.91	1.02	6.7	1	1.42	9	18	50.5	35.712	216.6	0.07	12.6	25.3	3.04	0.75	72	16	60.2	10.5
1798	1	1	2	1	2	1	68	3	21.4533	0	1	0	0	1	0	0	12.48	3.61	6.12	0.78	1.41	28	43	991.1	67.858	20	5.65	11.9	22.7	4.79	3.35	128	69	66.1	6.7
1799	1	0	30	0	30	2	75	3	24.9108	0	1	1	1	1	0	0	6.82	0.48	20.73	0.33	1.23	24	29	78	100.595	31.4	0.01	12.5	24.8	5.53	0.85	87	44	60.6	4.8
1800	1	0	11	0	11	1	85	1	24.974	0	0	0	0	1	0	0	4.47	0.92	21.07	1.01	2.1	19	15	71	37.081	37.41	0.1	29.7	26.2	3.16	0.76	76	13	53.3	7.9
1801	1	0	11	0	11	2	72	1	20.7612	0	1	1	0	1	1	0	2.16	0.93	4.59	1.16	1.5	23	38	70.9	55.022	101.4	0.06	10.5	37	3.72	1.03	86	28	66.8	6.2
1802	0	1	13	1	13	1	79	2	26.6389	0	0	1	0	1	1	0	17.09	1.14	19.35	1.21	1.69	61	45	62.6	110.446	27.09	1.32	11.9	22.4	5.55	0.9	154	20	83.1	16
1803	0	0	6	0	6	1	61	2	18.7305	0	0	0	0	0	0	0	3.15	1.03	3.16	1.12	3.1	17	20.9	43	144.912	75.83	0.68	9.6	25.6	4.17	0.84	103	32	47.9	5.7
1804	0	0	9	0	9	1	58	2	22.8571	0	0	0	0	0	0	0	11.52	0.27	20.61	0.35	1.2	11	12	380.4	106.082	19.47	19.57	15.9	29.5	2.78	2.11	217	225	49	21.4
1805	1	1	7	1	7	1	76	2	35.9184	0	1	1	0	0	0	0	9.67	1.38	10.16	0.87	0.9	20	9	163.5	75.788	0.92	0.2	12.4	31.2	2.24	0.68	64	20	61.7	17.5
1806	1	0	14	0	14	1	91	2	22.2063	0	0	1	0	0	0	0	3.79	0.47	10.14	0.75	2.42	16	22	95.5	111.869	5	0.08	12.4	28.56	4.49	2.82	59	24	56.8	10.9
1807	1	0	7	1	6	2	88	3	28.125	0	1	1	0	0	0	0	12.22	1.03	52.98	0.58	0.84	55	118	85.4	104.262	0.27	0.94	12.3	21.3	2.51	1.98	90	52	64	10.9
1808	1	0	21	0	21	1	39	3	22.0386	1	1	0	0	1	0	0	14.03	1.39	13.27	1.07	1.59	26	22	125.2	70.029	4.36	0.11	14.1	39.6	4.11	0.98	100	30	84.4	10.8
1809	0	0	5	0	5	1	73	2	23.03	0	0	1	0	0	0	1	5.58	1.47	7.99	1.05	3.06	12	15	81.9	110.647	25.3	0.15	10.1	25.2	5.15	1.33	78	38	60	7.3
1810	1	0	8	1	2	1	69	3	27.1416	0	1	0	0	0	0	0	9.02	0.99	17.19	0.3	2.05	69	25	54.3	67.508	2.01	0.86	12.6	28.8	3.16	1.63	98	22	52.2	5.8
1811	1	0	18	0	18	2	85	2	21.6049	0	0	1	0	0	0	1	5.29	0.09	14.79	1.03	1.75	12	24	57	96.432	173.19	0.01	12.7	25	3.55	1.32	83	33	55.1	17.6
1812	1	0	10	1	8	2	78	3	23.0546	0	1	1	0	1	0	0	4.57	1.87	4.67	1.18	1.65	9	23	101	9.927	0.56	0.375	10.6	28.1	4.03	1.58	69	42	60.7	3.6
1813	0	0	9	0	9	2	89	2	26.0375	0	0	1	0	1	0	0	7.32	1.47	7.16	0.75	2.15	45	35	43.3	116.935	24.4	0.03	24.3	32.7	3.37	0.89	85	36	65.1	6.3
1814	0	0	9	0	9	2	67	3	20.9366	1	0	0	0	0	0	0	1.67	0.59	9.58	1.01	1.89	18	57	58	118.119	234.24	0.04	12.3	10.6	5.18	1.04	95	57	66.1	9.8
1815	1	1	5	1	5	2	85	3	19.052	1	0	1	0	0	0	0	4.64	1.09	9.39	1.15	1.79	11	14	168.4	70.902	22.81	0.23	11.7	27.6	2.62	2.62	91	58	58.7	7.3
1816	0	0	2	0	2	1	77	2	26.1962	0	0	1	0	0	0	0	2.26	0.96	6.61	0.85	1.56	8	7	70.1	135.226	10	0.263	9.5	32.7	3.05	0.95	83	13	55.4	16.5
1817	0	1	8	1	8	2	80	3	22.1453	0	0	1	0	1	0	0	8.26	1.64	15.67	0.68	1.83	70	169	84	99.164	13.51	0.09	10.1	30.2	3.79	2.42	83	27	51.6	12.2
1818	0	0	24	0	24	1	70	2	25.0995	0	0	0	0	1	0	0	3.5	2.16	10.95	1.27	1.82	16	19	66	93.494	75.7	0.094	13.6	20.4	3.24	1.53	41	27	59.8	23.3
1819	1	0	9	1	4	1	54	3	20.7157	0	1	0	0	0	0	0	5.32	1	23.15	0.87	2.71	15	36	71	110.48	139.31	0.31	11.8	11.2	4.91	2.02	103	53	70.3	6.7
1820	1	0	30	0	30	1	64	2	21.0077	1	1	0	0	1	0	0	3.35	1.07	5.82	9.59	0.72	14	7	109	42.545	62.98	0.1	13.8	38.6	6.86	2.4	84	18	64.3	6
1821	1	0	10	0	10	1	80	2	25.0995	0	1	1	0	1	0	1	10.62	0.62	6.46	1.12	2.87	20	26	69.2	100.992	143.42	3.17	18.3	24.3	4.2	0.77	87	24	64.8	23.8
1822	0	0	0	0	0	1	83	2	19.5312	0	0	1	0	1	0	0	3.91	1.39	4.35	1.1	2.17	7	16	204.6	97.28	200.34	0.33	12.7	25.1	4	0.47	53	12	63.7	9.2
1823	1	0	8	0	8	1	76	1	24.1288	0	1	1	0	1	0	0	1.09	1.24	6.27	1.07	3.43	23	30	70	102.088	16.5	0.11	10.6	31.1	3.34	1.21	66	54	53.4	7
1824	1	0	6	0	6	1	65	3	21.5139	0	1	1	0	0	0	0	11.77	0.57	3.01	1.12	1.64	44	40	41.3	110.403	85.88	0.4	12.3	30.1	3.14	0.96	67	73	57	12.1
1825	0	0	12	0	12	1	75	2	24.8358	0	0	1	0	0	0	0	8.37	1.26	9.22	1.5	2.64	20	27	63.7	100.408	173.74	0.19	10.3	44.76	3.07	1.14	54	33	58.2	10.8
1826	1	0	16	0	16	1	81	3	22.9481	1	1	1	0	0	0	0	7	1.02	4.88	0.76	2.58	12	12	100	102.421	123.99	0.12	11.9	30.1	3.68	1.28	66	32	57.4	9.3
1827	1	0	8	0	8	2	83	2	22.2041	1	1	1	0	0	0	0	6.87	0.72	18.2	2.41	2.89	13	24	49.4	68.685	1	1.66	11.4	25.7	5.58	1.19	96	14	60.5	13.4
1828	1	0	13	0	13	1	91	3	20.7476	0	1	0	0	0	0	0	5.61	1.91	3.09	1.01	2.81	20	17	86	111.339	0.81	0.04	11.5	11.5	4.35	1.07	67	32	68.6	13.6
1829	1	0	14	0	14	1	73	3	20.5151	0	1	1	0	0	0	0	18.42	1.46	4.62	0.74	1.54	8	13	362	95.027	33.89	1.01	12.4	31.6	12.16	2.16	83	22	55	9.7
1830	1	0	21	1	15	2	79	3	21.0303	0	0	0	0	0	0	0	7.15	0.32	8.31	1.06	2.2	45	105	34.3	74.813	100.02	0.18	12.6	29.8	2.2	2.84	138	92	55.3	13
1831	1	0	9	0	9	1	70	2	26.2976	0	1	1	0	0	0	0	2.9	1.48	8.96	0.6	1.35	22	27	65	98.322	51.74	0.02	11.7	32.8	4.81	2.49	118	27	68.7	8.4
1832	1	0	16	0	16	2	86	2	22.9398	1	1	1	0	0	0	0	13.85	1.42	8.51	1.66	2.82	14	15	39.3	105.412	4.73	0.1	13.5	26.2	4.98	1.23	84	27	69.7	19.6
1833	0	0	4	0	4	1	78	3	28.1625	0	0	1	0	0	0	0	13.81	2.3	25.59	1.21	2.38	17	27	67.2	17.147	204.5	1.71	32.6	29.5	3.91	2.2	59	25.6	61.6	6.3
1834	0	0	10	0	10	1	71	2	27.3356	0	0	0	0	0	0	0	1.18	0.41	18.8	0.76	2.18	19	15	70	21.62	89.96	0.06	13.8	40.6	3.98	0.53	65	11	61.9	10.4
1835	1	0	11	0	11	2	70	2	25.0399	1	1	1	0	0	0	0	3.11	1.04	12.39	1.09	2.63	31	38	44.9	121.1	2.2	0.1	12.7	20.7	4.01	1.14	71	29	67.4	5.9
1836	1	0	8	0	8	1	72	2	22.2041	0	1	0	1	0	0	0	6.64	1.15	13.89	1.04	0.98	21	28	51.2	99.164	3.45	0.06	13.3	25.5	3.85	1.56	132	96	63.8	13.9
1837	1	0	10	0	10	2	84	3	20.7031	0	1	0	0	0	0	0	4.24	2.35	6.98	0.96	1.4	16	22	55.9	31.375	0.58	0.05	12.3	26.8	3.51	1.87	74	12	73.6	10.3
1838	1	1	7	1	7	2	80	2	25.3906	1	1	1	0	0	0	0	4.39	0.74	9.72	0.82	1.96	8	12	54	14.436	62.85	0.1	11.8	12.9	4.12	1.28	63	16	63	12.1
1839	0	0	7	0	7	2	69	2	20.7612	0	0	1	0	0	0	0	4.84	1.94	29.66	1.14	2.71	37.1	15	117.3	106.082	9.58	0.06	10.3	24.3	5.52	1.9	58.9	19	34.9	12
1840	0	0	9	1	6	2	61	3	21.5645	0	0	1	0	0	0	0	7.61	0.99	11.41	1.21	1.06	11	17	25.9	110.309	17.5	0.1	15.2	20.3	3.61	1.04	116	23	73.2	13.2
1841	1	0	10	0	10	1	77	3	26.9896	1	1	1	0	0	0	0	4.39	1.29	13.14	1	3.97	12	17	92.3	30.603	11.68	0.1	10.8	26.5	5.26	1.58	77	26	76.1	8.3
1842	0	0	9	0	9	2	55	2	27.0538	0	0	1	0	1	0	0	4.21	2.27	9.22	1.26	3.76	16	22	48.4	98.466	35.57	0.09	14.3	26	5.63	2.1	47	27	61	6.4
1843	1	0	16	0	16	2	80	2	28.8889	1	1	1	0	0	0	0	4.52	0.39	18.26	1.14	2.24	12	28	78	80.638	5	0.52	11.4	31	2.15	1.22	70	20	68	17.6
1844	1	0	30	0	30	1	84	3	29.3878	1	1	1	0	0	0	1	11.69	0.67	7.69	1.05	3.46	35	40	98	100.557	72.72	0.61	10.7	26	4.21	0.63	53	25	54.3	9.6
1845	1	1	11	1	11	2	82	2	28.1337	0	1	1	0	0	0	1	5.18	2.04	8	0.76	1.67	15	23	39	8.884	10.2	0.262	11.4	35.5	5.1	0.68	52	17	59.9	11.9
1846	1	0	30	0	30	2	90	2	21.4844	0	1	1	0	1	0	0	9.78	0.3	5.43	0.76	2.31	24	25	105.6	92.838	48.1	1.26	16.4	21.1	2.92	1.24	84	23	64.3	16
1847	1	0	7	0	7	1	71	2	25.4055	0	1	0	0	1	0	0	2.97	1.32	11.27	0.89	3.03	20	27	69	83.872	49	0.01	10.1	32.1	4.04	1.33	78	20	55.5	11.9
1848	0	0	16	1	12	1	84	3	23.3067	0	0	0	0	0	0	0	3.27	0.55	6.33	0.86	1.52	78	50	57	58.225	42.56	0.01	17.6	25.4	3.47	0.96	66	55	55.4	16.9
1849	1	0	13	0	13	1	66	3	23.6713	0	1	0	0	0	0	0	6.25	0.57	7.19	0.75	1.75	24	22	39.3	63.275	11.29	0.05	11.4	32.07	4.55	1.19	51	25	52.9	9.2
1850	0	0	3	0	3	1	63	2	21.2245	1	0	1	0	0	0	0	4.13	0.92	11.94	0.69	2.72	223	101	73.3	103.317	30.52	3.05	11.1	30.7	4.1	1.15	106	30	64.7	6.5
1851	0	1	3	1	3	1	77	2	26.2346	1	0	1	0	1	0	0	8.91	5.82	7.1	0.78	0.96	649	652	314.9	43.166	6.61	2.08	11.3	12.3	4.1	0.61	76	69	63.8	32.2
1852	0	0	10	0	10	1	75	2	28.5156	0	0	0	0	0	0	0	4.36	2.15	9.81	1.06	1.21	21	14.8	32	52.036	11.98	0.04	12.5	27.3	4.35	0.48	47	237	35.2	5.73
1853	1	0	12	0	12	1	73	2	27.0416	0	1	0	0	1	0	0	9.29	0.35	14.87	1.22	3.26	116	39	117.4	77.992	202.1	0.04	10.9	31.8	3.42	0.55	84	49	69.2	10.7
1854	0	0	4	0	4	1	78	2	23.8754	1	0	1	0	1	0	0	10.77	1.22	9.17	1.39	2.3	26	21	92.7	99.583	5	0.1	12.4	11.8	4.76	0.71	95	38	62.1	19.1
1855	0	0	5	0	5	2	78	2	18.7305	0	0	1	0	1	0	0	2.24	1.02	4.54	0.47	1.15	25	34	44.1	90.89	56.65	0.03	11.1	32.6	4.37	0.77	64	32	61.3	19.3
1856	0	0	14	0	14	1	75	2	17.7154	1	0	1	0	0	0	0	6.55	1.8	11.43	0.97	3.45	17	19	59.2	97.156	89.96	0.1	11.7	24.4	5.78	2.17	61	44	63.4	10.9
1857	0	0	6	0	6	2	81	2	31.6337	0	0	1	0	1	0	0	5.75	2.15	13.21	1.05	2.26	21	27	45.1	98.46	266.86	0.04	27.8	28.9	4.15	0.91	61	19	72.4	3.8
1858	0	1	3	1	3	1	75	3	20.202	1	0	1	0	1	0	0	15	0.53	10.66	0.84	1.6	17	33	104.4	41.695	6.81	0.08	13.2	31.5	3.1	1.38	56	16	60	5.7
1859	1	0	1	0	1	2	79	2	16.8663	0	0	0	0	1	0	0	2.98	0.96	7.39	0.34	0.83	3	8	29	10.476	2.87	0.055	25.2	33.5	9.28	0.24	41	19	59.7	16.8
1860	1	0	4	0	4	1	78	3	22.0386	1	0	1	0	1	0	0	12.12	0.89	8.65	1.15	2.93	35	48	126.2	89.887	139.58	2.28	11.4	30.9	4.02	1.44	131	68	44.4	59.5
1861	0	0	12	0	12	1	66	2	15.4056	0	0	0	0	1	0	0	3.11	2.06	6.95	0.9	1.12	72	30	50.5	56.438	2.17	0.059	56.7	25.4	3.79	2.06	22	83	40.4	5.9
1862	0	0	6	0	6	1	56	2	22.9854	1	0	0	0	1	0	0	8.67	2.7	7.24	0.44	1.91	31	22	140.8	108.641	10	0.08	11.4	29.5	2.14	1.83	133	101	67.9	6.6
1863	0	0	9	0	9	1	72	2	25.3515	0	0	1	0	1	0	0	5.45	1.57	6.22	0.88	1.7	25	44	68	85.227	30.63	0.01	12.3	25.9	3.68	1.49	173	98	60.7	13.2
1864	0	0	30	0	30	1	50	3	25.2493	0	0	0	0	1	0	0	8.05	0.25	14.56	1.14	0.43	27	50	66.3	88.511	293.98	19.93	10.8	11.7	3.41	0.85	98	12	39.3	32.6
1865	1	0	10	0	10	2	71	2	24.2188	0	1	1	0	0	0	0	6.79	2.2	13.83	1.1	3.36	17	26	40	43.691	4.29	0.04	23.5	29.3	5.45	0.88	107	35	75.9	4.1
1866	0	0	9	0	9	2	52	2	21.9098	0	0	0	0	0	0	1	8.23	0.73	11.22	0.5	3.44	11	21	37.7	19.616	151.7	0.33	10.9	23.5	5.97	2.93	75	31	45.4	15.4
1867	0	0	11	0	11	2	76	2	24.0346	0	0	1	0	1	0	0	5.6	2.13	7.23	0.77	1.35	12	18	51	70.228	29.7	0.1	12.4	11.2	2.67	4.34	83	23	68.4	8.9
1868	0	0	5	0	5	1	67	3	25.3515	1	0	1	0	1	0	0	9.71	0.37	12.23	0.8	4.88	13	16	57.6	94.248	5	0.33	12.8	12.7	4.42	4.3	44	97	51.2	4.5
1869	1	1	1	1	1	2	75	2	21.4844	0	1	0	0	0	0	0	2.62	1.47	5.46	1.56	2.18	7	13	65.3	62.148	75.66	0.114	15.6	38.1	4.59	0.57	87	13	59.4	8.3
1870	0	1	1	1	1	1	80	3	17.7778	0	0	1	0	0	0	0	7.67	0.58	10.73	1.44	2.21	79	61	51	88.722	7.69	1.54	12.2	29.28	2.43	0.61	133	70	47.2	12.1
1871	1	0	5	0	5	1	48	2	24.0346	0	1	1	0	0	0	0	3.61	0.63	11.27	0.93	1.85	107	95	54	68.532	49.1	0.033	14.1	31	2.6	1.36	57	27	56.2	15.9
1872	1	0	7	0	7	1	87	3	25.9516	0	0	1	0	0	0	0	6.24	0.27	8.04	0.93	3.1	12	12	90	93.089	23.7	0.1	9	29	4.2	0.78	63	28	45.6	13.4
1873	0	1	4	1	4	1	83	3	19.5918	1	0	1	0	0	0	0	14.66	0.56	15.87	1.27	1.41	29	32	66	12.681	36.8	0.45	12.1	26	4.62	1.5	57	25	63.4	12.3
1874	0	0	5	0	5	1	66	2	25.1486	0	0	0	0	0	0	0	5.21	0.87	17.88	1.16	3.89	17	14	81	100.595	8.93	0.2	33	27.7	6.25	1.15	61	33	59.4	5.2
1875	1	1	17	1	17	1	55	1	22.0932	0	1	1	0	0	0	0	2.7	0.75	6.3	0.92	2.02	9	15	267	8.413	5	0.1	27.3	20.3	4.93	2.67	111	16	59.6	4.8
1876	0	0	5	0	5	1	54	2	22.0932	0	0	1	0	0	0	0	10.55	1.31	3.83	1.04	1.42	71	25	101	84.156	8.02	0.1	13.5	10.7	2.51	0.39	58	62	59.7	6
1877	1	0	4	0	4	1	37	1	18.7305	0	1	0	0	0	0	0	8.59	1.12	11.16	0.79	1.82	3	7	60.6	100.557	34.7	0.15	12.2	12.1	3.18	1.1	73	175	59.8	23.2
1878	1	0	8	0	8	1	79	3	21.7181	0	1	0	0	0	0	0	4.05	0.99	5.39	0.72	2.79	17	21	77	11.467	18.7	0.11	10.9	31.4	7.03	1.69	50	22	47.1	8.4
1879	0	0	7	0	7	2	57	2	24.1415	0	0	1	0	0	0	0	2.66	2.11	5.44	0.86	1.95	44	27	60	43.691	0.94	0.1	15.9	31.8	3.73	1.68	106	23	63.3	8.6
1880	0	0	8	0	8	2	68	3	32.0312	1	0	1	0	0	0	0	12.1	0.84	18.75	1.14	4.22	18	20	44.6	11.692	0.5	1.21	12.9	28.3	2.32	1.03	76	31	67.5	19.5
1881	0	0	6	0	6	1	74	2	20.5151	1	0	0	0	0	0	0	7.72	3.07	8.7	1.22	2.37	46	38	54	99.855	14.9	19.57	25.4	32.4	4.35	0.99	65	23	67.4	16
1882	0	0	6	0	6	1	66	3	20.202	0	0	0	0	0	0	0	8.18	0.52	6.82	0.71	1.48	12	14	117.6	114.69	207.4	0.02	42.7	31.5	2.9	1.19	83	41	67.3	12.1
1883	0	0	16	0	16	2	66	3	27.7008	1	0	0	0	0	0	0	3.38	2.19	8.63	0.99	1.46	26	40	63.6	75.168	11.27	0.1	10.2	27.6	2.16	2.05	86	18	89.4	5.8
1884	0	0	5	0	5	2	66	2	24.7676	0	0	1	0	0	0	0	4.75	1.91	5.19	0.92	3.58	9	13	55	67.22	32.57	0.02	12.6	29.7	4.37	1.67	70	26	68.3	6.2
1885	1	0	3	0	3	2	79	2	20.898	0	0	1	0	0	0	0	5.71	1.1	7.71	0.9	1.69	25	59	43.9	99.399	0.39	0.05	11.8	36	4.01	3.58	61	33	50.6	8.5
1886	1	0	2	0	2	1	63	2	15.0356	1	0	0	0	0	0	1	5.54	2.66	15.51	1.23	1.5	30	17	77	47.046	5.6	0.421	12.7	22	3.64	0.98	70	33	67	11.2
1887	0	0	3	0	3	1	68	3	23.6614	0	0	1	0	1	0	0	16.99	0.39	10.49	0.97	3.26	15	19	64.4	42.675	95.3	3.72	11.7	10	5.81	2.08	84	25	71.9	7.7
1888	1	0	27	0	27	1	72	3	22.4913	0	1	0	0	0	0	0	4.08	1.01	8.9	0.89	3.25	12	27	69	68.532	16.42	0.01	12.2	12.1	6.63	3.32	49	18	61.8	7.6
1889	1	0	4	0	4	2	56	2	23.0469	0	1	0	0	0	0	1	5.03	1.89	14.17	0.69	1.79	17	16	44	101.268	1.01	0.01	27.4	29.8	3.2	1.02	53	11	63.1	11.9
1890	0	0	4	0	4	2	92	3	18.2563	0	0	0	0	0	0	0	10.21	1.42	32.37	1.07	1.76	18	18	50.5	52.036	7.35	0.77	11.1	38.1	5.93	0.93	144	22	50.6	5.1
1891	0	0	4	0	4	2	69	2	24.6548	0	0	1	0	0	0	1	4.89	1.32	6.92	0.75	1.51	20	21	38.6	133.102	201.66	0.11	13.1	10.9	3.42	1.17	90	21	47.3	6.7
1892	1	0	2	0	2	1	65	2	20.202	0	0	0	0	0	0	1	5.26	1.47	16.58	1.38	0.84	18.2	68	135	103.106	137	0.06	11.1	22.9	5.17	32	64.7	21	37.1	23.3
1893	0	1	5	1	2	1	63	3	29.5858	1	0	0	0	0	0	0	1.92	0.14	8.83	1.27	3.12	19	32	57.4	34.681	55.84	6.03	13.7	31.7	5.71	1.86	149	55	53.7	4.9
1894	0	0	20	0	20	1	79	2	20.7612	0	0	1	0	1	0	0	4.42	0.8	7.78	0.93	2.54	15	17	50.7	96.146	82.8	0.072	13.5	36.9	3.26	1.87	74	26	62.2	4.1
1895	0	0	10	0	10	2	66	2	25.3906	1	0	1	0	1	0	0	3.88	1.02	5.09	1.01	1.54	19	21	215.55	81.634	23.12	0.04	0	27.5	3.19	0.78	88	17	52.5	19.1
1896	0	0	0	0	0	1	79	3	23.6614	1	0	1	0	0	0	0	6.71	1	10.07	0.54	1.72	25	23	61.2	97.27	51.38	0.15	14.7	12.1	2.99	1.14	108	32	58.7	12.7
1897	0	0	7	0	7	1	68	3	26.7299	1	0	0	0	0	0	1	15.09	0.83	19.77	0.96	2.56	17	20	130.4	103.317	1.93	1.77	14.7	28.56	4.34	1.04	59	31	62.7	6.1
1898	1	0	12	0	12	1	71	3	25.9516	1	1	1	0	0	0	0	3.78	0.64	6.86	1.12	2.64	48	97	46	93.839	101	0.98	14.1	11.5	4.25	0.83	463	258	52.5	52.2
1899	0	0	4	0	4	1	73	3	21.7993	0	0	1	0	0	0	0	6.15	1.65	7.32	0.84	3.4	32	44	46.8	98.998	44.72	0.37	11.7	20.7	3.17	1.58	106	48	47.9	8
1900	1	0	9	0	9	2	72	2	26.4855	0	1	0	0	0	0	0	1.69	2.75	9.72	0.85	3.17	11	15	61	95.027	2.36	0.1	10.8	10	5.67	2.13	75	18	62.7	9.9
1901	0	0	10	0	10	2	85	2	31.25	0	0	1	0	0	0	0	4.7	0.52	25.38	1.01	1.8	8	8	255.9	88.959	125.45	0.1	14.4	31.3	3.57	1.09	92	12	45.1	7.1
1902	0	0	4	0	4	2	63	2	27.8876	1	0	0	0	0	0	0	6.47	1.23	13.95	1.81	0.27	14	13	45	16.681	34.35	0.1	12.5	23.8	2.83	44.76	58	22	65.6	5.5
1903	0	0	3	0	3	2	69	2	25.9516	0	0	0	0	0	0	0	9.66	1.56	10.5	1.01	3.15	7	16	70.9	44.106	23.4	2.13	12	35.3	5.38	2.58	86	21	69.9	11.9
1904	0	0	19	0	19	1	70	2	20.4382	0	0	0	0	0	0	0	8.27	1.38	23.46	0.77	2.31	4	7	76	100.52	132.16	0.08	13.6	29.8	4.82	0.86	91	18	63.3	9.1
1905	0	0	8	0	8	1	87	2	20.202	0	0	1	0	0	0	0	4.01	1.45	6.19	1.34	1.59	37	29	71	27.129	24	0.1	14.2	29.2	3.63	0.55	69	15	65.1	9.2
1906	0	1	2	1	2	1	66	3	25.1024	1	0	1	0	0	0	0	12.26	0.69	12.75	0.69	1.92	26	31	43.9	9.655	34.86	0.1	10.1	21.9	5.08	1.24	151	34	64.5	12.1
1907	0	0	14	0	14	1	81	2	27.6095	0	0	1	0	0	0	0	2.92	1.42	9.81	0.94	1.83	11	23	51	128.092	32.64	0.892	10.1	31.5	5.13	1.51	71	38	70.9	18.5
1908	0	0	20	1	12	1	80	3	25.0762	0	0	0	0	0	0	0	3.06	0.88	10.71	1.01	3	14	16	95	63.41	2.76	0.09	10.9	9.2	2.67	1.58	60	36	47	16.6
1909	0	1	4	1	4	1	84	2	25.6055	0	0	0	0	0	0	0	6.02	0.66	14.2	0.55	1.58	38	38	97.98	114.705	87.16	0.112	13	29.4	2.85	1.58	93	84	31.1	8.5
1910	1	0	7	0	7	2	84	1	23.1405	0	1	0	0	0	0	0	4.13	1.96	5.57	0.97	2.57	12	14	75	109.912	35	0.99	11.3	20.9	4.02	0.73	60	50	12.7	4.5
1911	0	0	0	0	0	1	83	2	27.0552	0	0	1	0	1	0	0	4.13	0.98	9.15	1.53	1.03	18	17	105.39	110.242	21.66	0.031	11.2	30.3	2.84	0.65	54	13	31.9	7.4
1912	0	0	14	0	14	2	65	2	22.8624	1	0	1	0	1	0	0	20.07	1.97	9.27	1.33	1.49	21	66	42.17	43.691	119.95	2.71	11.3	38.28	4.78	0.85	67	23	31.6	27.2
1913	1	0	21	0	21	1	66	1	23.2434	0	1	0	0	1	0	1	7.28	1.23	5.79	1.15	1.69	21	16	55.42	98.805	2.98	0.094	13	34.2	7.64	1.04	90.4	12	23.2	7.6
1914	0	0	3	0	3	1	81	1	34.9494	0	0	1	0	0	0	1	3.35	2.04	7.57	1.31	3.02	16	15	68	106.082	5	0.1	11.1	33.5	4.61	2.03	59	12	39.7	8.6
1915	0	0	1	0	1	2	54	1	26.3465	1	0	1	0	0	0	1	3.3	1.79	6.14	1.32	4.15	12	9	59.31	41.695	1	0.032	14.1	27.7	2	0.67	56	20	35	4.4
1916	0	0	11	0	0	1	83	3	25.6489	0	0	1	0	1	1	0	4.4	0.57	10.49	0.79	2.2	11	17	249	81.228	90.7	0.43	11.6	27.6	3.96	1.25	41	85	28.7	4.6
1917	0	0	11	0	11	2	71	2	18.3143	0	0	1	0	1	0	0	2.63	0.99	7.74	0.57	0.84	35	43	80.52	84.162	23.84	0.15	11.7	28.2	3.87	1.14	94	35	47.3	10.4
1918	0	0	1	0	1	2	62	1	23.3377	0	0	1	0	1	0	1	8.46	0.45	19.5	0.82	1.71	12	24.9	60	80.195	1.58	0.055	29.1	30.3	5.62	4.84	186	43	36.7	11.6
1919	1	0	17	0	17	2	73	2	26.6667	1	1	1	0	1	0	0	1.02	0.94	4.51	0.86	1.77	21	35	62.5	51.159	8.1	0.079	12.2	32.2	2.89	0.78	83	59	35.1	7
1920	1	0	4	0	4	1	59	1	24.6548	0	1	1	0	1	0	0	4.53	1.13	9	0.83	1.58	171	223	93.87	82.264	4.86	1.21	14.1	33.7	2.9	1.39	102	121	33.9	7.5
1921	1	0	4	0	4	1	61	2	23.255	0	1	0	0	1	0	0	7.6	1.6	9.08	0.8	1.7	21	27	67.43	68.706	119.07	0.084	11.3	29.1	3.11	0.89	67.3	32.5	34	6.9
1922	0	0	1	0	9	2	60	1	24.2424	0	0	1	0	0	0	0	8.93	1.18	4.19	0.59	2.07	270	32	87	91.888	28.56	0.29	21.4	31.1	4.13	1.91	77	35	49.9	16
1923	1	0	10	0	0	2	56	3	23.3234	0	1	0	0	0	0	0	3.81	0.25	6.6	0.75	1.23	23	40	48.69	109.608	134.51	0.094	15.6	46.8	4.15	2.56	34	19	24.5	9.8
1924	0	0	14	0	14	2	80	1	27.6817	0	0	1	0	1	0	0	1.89	0.76	5.41	1.42	3.26	21	10	56.33	66.611	0.6	3.66	180	16.6	5.18	1.17	54.3	69	32.9	4.1
1925	1	0	19	0	19	2	67	2	25.9695	1	0	1	0	1	0	0	3.31	0.82	9	1.19	0.71	420	133	140.86	98.466	10.11	2.27	11.2	26.3	2.77	1.01	111.7	34	32.9	11.4
1926	1	0	9	0	9	2	67	1	25.9516	0	0	1	0	1	0	0	11.95	1.02	6.61	0.56	0.64	21	95	160.7	34.994	5	0.03	11.9	29.3	1.93	1.25	52.2	14	34.8	5.3
1927	1	1	21	1	21	1	71	2	28.2284	0	1	0	0	1	0	1	9.21	2.23	9.33	1.3	2.36	7	8	113	101.704	10	0.398	14	31.6	4.95	1.03	65	49	26.4	10
1928	1	1	1	1	0	2	35	3	28.3039	1	1	0	0	0	0	0	6.3	0.23	7.66	0.51	1.18	11	30	172.6	57.586	63.43	7.77	14.7	101.7	2.15	1.22	63	13	22.6	7.5
1929	1	0	0	0	0	2	88	2	22.0386	0	1	1	0	1	0	0	1.47	1.12	5.29	1.19	3.4	17	39	59.65	99.859	12.85	0.036	10.7	29.8	6.07	1.11	56.8	36	40.1	3.5
1930	1	0	13	0	13	1	49	1	20.202	0	1	0	0	0	0	0	9.82	0.88	20.8	0.42	1.06	63	68	136.38	8.655	276.7	98.1	17	36.9	1.69	1.3	166	102	24.9	28.8
1931	1	0	10	0	10	1	76	2	22.6409	0	1	1	0	1	0	0	13.72	1.18	14.75	1.24	4.32	35	192	123.19	98.36	22.6	0.383	11	34.2	12.16	0.94	83	44	41.4	19.3
1932	0	0	18	0	18	2	73	2	26.079	0	0	1	0	1	1	0	4.72	0.51	5.26	0.96	4.78	12	28	128.59	85.432	51.38	0.107	12	30.5	6.58	0.74	71	39	29.3	6.8
1933	0	0	11	1	0	2	61	3	23.4375	0	0	0	0	0	1	0	5.43	1.43	10.92	0.78	1.58	21	40	207.85	89.464	103.15	2.06	11.2	21.4	3.38	1.07	68	52	24.8	12.8
1934	1	0	18	0	18	2	86	2	22.6003	0	0	1	0	1	0	0	5.47	0.25	34.69	0.95	0.77	23	35	120.47	95.975	51.74	8.83	14.7	35.1	1.97	1.67	98	31	0	12
1935	1	1	5	1	0	1	77	3	18.5901	0	1	0	0	1	0	0	6.03	0.5	7.35	0.95	1.96	24	38	96.8	37.466	5	1.14	11.8	27.1	2.38	1.81	93	25	0	17.1
1936	1	0	16	0	16	1	69	2	20.8889	0	1	0	0	0	0	1	8.75	2.69	3.96	1.01	4.52	25	19	63.61	121.57	129.8	0.92	12.1	30.3	2.29	0.99	105.9	45.4	29.8	13.4
1937	1	0	1	0	1	2	59	2	21.7993	0	1	0	0	0	0	0	3.42	0.79	12.87	1.14	2.95	7	22	76.24	126.059	32.26	0.215	10	32.3	3.57	1.04	68.1	37	34.2	3.7
1938	0	1	4	1	0	1	75	3	21.2585	1	0	1	0	1	0	0	4.08	0.3	6.47	0.43	0.32	19	31	115	93.92	199.3	11.71	19.7	34.7	1.16	1.54	60	24	18.5	18.5
1939	1	0	9	0	0	1	83	3	25.4694	1	1	1	0	1	0	0	5.67	0.76	20.1	0.89	1.64	18	43	80.33	99.925	48.78	17.34	14.9	260	2.07	3.19	57	18	29.4	13.5
1940	0	0	20	0	20	1	56	2	25.3906	0	0	0	0	1	1	0	3.06	0.84	11.97	0.59	3.43	20	22	754.63	57.382	202.45	0.477	13.1	41.1	2.43	0.53	55	27	27.8	6.7
1941	1	1	9	1	0	1	45	3	21.4844	0	1	1	0	1	1	0	11.71	1.49	11.44	0.77	38.1	17	49	646.48	8.348	0.18	18.44	12.2	40	2.94	2.22	194	217	0	19
1942	1	0	8	0	0	1	60	3	30.4878	1	1	0	0	0	1	0	1.6	1.09	30	2.16	1.55	221	37	112.78	103.274	66.3	0.319	9.9	20.9	2.09	3.61	527	1400	15.5	10
1943	1	0	30	0	30	2	53	2	23.1405	1	1	0	0	0	0	1	0.22	2.24	5.52	0.88	0.95	9	13	49.14	87.209	36.79	0.2	10.7	23.1	3.85	1.69	71.9	38	38.9	4.2
1944	1	0	25	0	25	1	93	2	21.3382	0	1	1	0	1	0	0	2.57	1.18	4.29	1.15	1.64	7	13	74.63	105.825	23.71	0.037	10.5	32.3	3.5	0.94	80	35	36.5	6.4
1945	1	0	14	1	6	1	56	3	21.4844	1	1	0	0	1	0	0	9.75	0.46	6.97	0.99	2.39	17	25	52.6	100.775	96.16	0.1	12.8	29	4.27	1.7	51	253	31.8	16.6
1946	1	0	27	1	12	2	44	3	25.8065	0	1	0	1	0	1	0	4.23	0.69	9.8	0.64	2.57	24	35	394.07	95.826	124.89	1.19	11.4	27.2	3.21	1.71	73	89	21.6	20.1
1947	0	0	13	0	13	1	76	2	26.6728	0	0	1	0	1	0	0	3.26	1.67	20.57	0.76	2.39	21	23	61.16	51.012	5	0.128	13.7	33.2	3.83	0.85	93.6	29	32.3	17.2
1948	0	0	7	0	7	1	74	2	36.7309	0	0	0	0	1	0	0	2.92	0.48	16	1	1.75	10	19	63.59	15.643	3.06	0.16	12	29.9	2.97	1.19	63.5	64	40.6	22.9
1949	1	0	9	0	9	2	67	2	25.9516	0	1	1	0	0	0	0	4.47	1.77	18.41	0.66	2.57	22	29	60	129.643	133.87	0.052	11.4	24.3	3.02	0.89	61	80	34.3	8.1
1950	0	0	16	0	16	1	74	2	29.6875	0	0	0	0	1	0	0	6.47	1.05	19.04	0.99	2.92	30	23	63.75	20.25	31.47	0.08	12.3	27.6	3.16	9.8	84.3	52	28.4	6.2
1951	1	0	5	0	5	1	76	2	22.6003	0	1	1	0	1	0	0	2.26	2.58	4.04	0.83	1.43	12	21	93	111.965	64.11	0.054	11.2	30.2	3.05	2.61	53	34	36.8	11.3
1952	1	0	10	0	10	1	81	2	26.5731	0	1	1	0	1	0	0	2.96	1.06	7.96	0.81	2.75	30	34	75.81	83.498	0.25	0.97	10.8	30.7	3.94	0.88	80.6	25	41.5	18.1
1953	1	0	4	0	4	2	62	2	24.6755	0	1	0	0	1	0	0	2.55	1.07	9.34	1.08	1.72	22	28	71.05	83.26	63.26	0.035	11.4	32	3.44	1.36	57.8	25	39.2	6.2
1954	1	0	14	0	14	2	75	2	26.449	0	1	1	0	1	0	0	2.77	0.86	5.37	1.16	1.95	18.9	26.7	61.4	55.022	16.7	0.042	10.7	27.4	3.52	1.01	77.5	122	38.1	9.5
1955	1	0	13	0	13	2	68	2	24.7676	0	1	1	0	1	0	0	3.07	1.07	6.77	1.23	1.63	22.9	29.3	78.7	29.322	22.7	0.067	10.7	28.8	3.28	1.45	111.2	24	38.8	9.5
1956	0	0	13	0	13	1	70	2	35.9963	1	0	1	0	1	0	0	6.88	1.07	12.9	0.7	2.21	17	22	80.11	106.87	207.05	0.16	12.4	26.4	3.77	0.7	61.1	10	33.7	18
1957	0	0	6	0	6	1	79	2	27.7008	0	0	1	0	1	0	0	4.85	1.21	10.14	0.93	1.36	12	11	79	118.837	88.1	0.18	12.7	25.6	3.15	0.98	84	75	0	10
1958	1	1	1	1	0	2	64	3	24.2123	1	1	0	1	1	1	0	10.48	0.18	5.92	0.84	2.04	1232	750	80.19	77.992	1.45	1.31	19.6	35.6	2.65	3.69	388	210	27.1	61.7
1959	1	0	15	0	15	2	83	2	22.8571	0	1	0	0	1	0	0	5.9	1.69	5.31	1.53	2.69	15	27	72.18	102.324	18.26	0.039	10.6	27.3	5.14	1.62	97	76	37.9	10
1960	1	0	9	0	9	2	66	2	24.677	1	1	1	0	0	0	0	5.86	1.29	11.64	0.63	1.97	16.9	13.7	53.8	83.244	297.6	0.2386	11.9	33.5	5.09	1.42	83.7	36	0	15
1961	1	0	22	0	22	1	55	2	24.2215	0	1	1	0	0	0	1	3.44	1.11	6.56	1.2	2.06	30	33	95	20.373	27.9	4.39	11.1	33.1	3.98	1.18	73	26	33.3	7.1
1962	1	0	8	0	8	2	64	2	30.0408	0	1	0	1	1	0	0	4.12	2.31	4.9	0.73	1.85	28.2	38.9	136.9	92.862	12.7	0.043	12.8	23.4	4.13	1.12	141.7	65	40.7	31.8
1963	1	0	29	1	24	1	69	3	22.5896	1	0	1	0	1	1	0	4.3	0.67	3.37	0.95	1.31	6	25	1051.79	110.446	0.58	0.134	10.8	32.6	4.19	0.69	91	48	18.9	6
1964	1	0	9	0	19	1	63	2	28.9062	1	1	0	1	0	0	1	4.7	0.52	9.4	0.81	1.97	7	15.5	41.6	86.037	174.5	0.3089	11.7	33.1	3.62	0.88	72.5	26	35.4	4.5
1965	1	0	16	0	16	2	18	1	23.8751	0	1	0	0	0	0	0	16.67	1.27	24.16	1.14	2.07	26	25	58.98	107.225	40.02	0.42	10.5	29.9	5.18	1.91	161	31	48.5	13.3
1966	1	0	11	0	11	2	76	2	22.7244	0	1	1	0	0	0	0	2.92	1.64	3.84	0.97	1.95	8	14	64.4	86.785	20.89	7.51	12.7	31.2	3.65	0.75	80	70	0	6.7
1967	1	0	8	0	8	1	73	2	24.1672	0	1	0	0	1	0	0	11.06	0.79	11.28	0.95	1.67	44.7	29.6	98.8	103.712	159.3	0.496	12.3	18.4	2.97	0.73	61.2	17	33.1	18.2
1968	1	0	15	0	15	1	62	2	19.9219	1	1	0	0	0	0	0	9.03	1.5	7.78	0.79	2.42	61	26	69.72	94.248	21	0.219	15.7	25.4	3.51	1.65	62	227	43	5.8
1969	0	0	15	0	15	1	81	2	19.2526	1	0	1	0	1	1	0	3.35	0.83	5.86	0.52	1.39	15	30	182.44	93.442	49.71	0.189	13.3	33	2.37	0.82	29.5	32	33	5
1970	1	0	19	0	19	2	62	2	22.8928	0	0	1	0	0	0	0	11.23	1.59	7.89	0.87	2.33	10	16	39.84	91.98	259.75	0.227	11.6	31.1	5.02	1.11	47.3	30	31.4	3.5
1971	1	0	5	0	5	1	62	2	35.8564	0	1	1	0	0	1	0	2.04	1.6	17.77	0.87	1.87	38	23	71.05	67.742	1.58	0.532	10.8	26.7	3.24	1.57	70.7	17	12.8	9.4
1972	1	0	12	0	12	2	57	2	23.8754	0	1	0	0	0	0	0	5.15	1.33	6.85	0.6	2.67	21	20	63	51.725	30.58	0.243	11.4	26.8	5.7	2.88	65	65	38.1	5.5
1973	1	0	12	0	12	2	55	2	22.2222	0	1	1	1	1	0	0	3.82	1.66	9.69	1.07	3.3	13	14	54.79	110.74	48.43	0.02	12.2	29.1	5.12	1.09	87.1	22.5	30.5	8.7
1974	1	0	14	1	3	2	68	3	25.2493	1	1	1	0	0	0	0	6.75	0.67	12.6	1.63	2.99	27	28	52.64	106.082	53.1	0.081	11.8	28.6	5.07	1.87	50	57	31.7	9.4
1975	1	0	14	0	14	1	62	2	27.3588	1	1	0	0	1	0	0	3.2	0.83	13.59	1.46	1.26	15	19	72	97.206	117.97	0.037	12.6	27.1	3.48	1.72	52	20	36.4	8
1976	1	0	14	0	14	1	77	2	26.4236	1	1	0	1	1	0	0	2.35	0.2	8.8	0.9	1.68	19	42	70.87	97.54	41.67	0.324	14.6	32.6	5.83	0.86	73	184	30.1	21.1
1977	1	0	5	0	5	1	55	2	20.7612	0	1	1	0	0	1	0	9.92	0.62	10.1	1.24	3.02	30	30	794.05	108.641	2.51	1.43	12.4	30.8	7.14	1.13	53	193	35.8	31.6
1978	1	0	10	0	10	2	73	2	20.7612	0	1	0	0	1	0	0	1.69	1.32	13.1	1.03	1.16	26	53	59.51	83.032	7.19	0.207	10.9	25.4	4.24	3.22	65.5	20	34.5	13.9
1979	0	0	1	0	1	2	90	2	26.2346	1	0	1	0	0	0	0	3.44	0.24	14.9	1.13	2	11	28	40.32	104.602	10.81	0.041	12.2	34.05	3.43	3.56	47.8	20.4	30	13.3
1980	1	0	2	0	0	1	64	3	26.7094	1	1	1	0	1	1	0	9.4	1.97	20.5	0.54	0.66	52.1	248	164.68	85.227	4.82	27.36	15.7	34.7	1.45	0.81	86.5	37	29.6	5.9
1981	1	0	5	0	5	2	68	2	27.6817	0	1	1	0	1	0	0	4.68	1.54	7.3	1.07	1.57	8.7	13.3	60	67.021	15.8	0.0536	12.6	36.3	3.04	1.38	82.8	18	33.1	8.7
1982	0	0	12	0	12	2	65	2	29.9376	0	0	1	0	1	0	0	3.21	0.95	12.1	0.88	3.09	12	28	62	70.505	3.19	0.111	11.2	23.1	4.67	1.83	88	21	37.6	13.9
1983	1	0	25	0	25	1	70	1	22.8329	1	0	1	0	1	1	0	3.48	0.84	15.1	0.65	1.59	17	32	108.18	71.637	151.84	0.035	12.6	29.9	3.6	1.44	40	25	35.4	11.6
1984	1	1	14	1	14	2	82	2	24.2215	1	1	1	0	1	0	0	9.55	0.75	19.31	1.07	1.66	20	27	57.6	65.178	2	0.114	10.8	27.9	7.1	2	74	19	33.5	8
1985	1	0	20	0	20	1	78	2	26.8923	0	1	1	0	1	0	0	19.76	0.33	24.83	0.99	1.34	50	100	71.23	97.031	4.71	0.079	14.1	35	2.8	1.07	67	12	28.7	21.5
1986	1	0	10	0	10	2	71	2	22.4913	0	1	0	0	0	0	0	7.13	1.52	4.06	1.3	1.92	18	26	52.33	103.906	123.16	0.063	11.3	26.7	5.11	2.03	73	125	0.12	9.5
1987	0	0	20	0	20	1	76	2	21.2183	0	0	0	0	0	1	0	4.53	0.36	6.05	0.95	1.54	25	29	671	94.406	48.1	0.715	12.2	32	2.91	1.21	111	1079.1	27.6	8.3
1988	1	0	20	0	20	1	80	2	23.5078	1	1	1	0	0	0	0	6.12	0.32	8.02	1.36	0.69	12	13	79	90.044	31.87	0.055	14.3	24	2.17	1.16	37	21	0	7
1989	1	0	12	0	12	2	67	2	33.2986	1	1	0	0	0	0	0	9.26	1.83	9.1	1.56	2.02	31	18	55.01	77.201	11.49	0.047	10.7	24.1	4	1.31	86	26	0	5
1990	1	1	5	1	2	1	77	3	25.4581	1	1	0	0	1	0	0	3.2	0.71	8.86	0.65	1.34	32	50	71.73	88.489	51.38	0.093	10.3	30.3	4.6	1.27	43	79	34.5	12.5
1991	1	0	12	0	12	2	67	2	19.052	0	1	1	0	1	0	0	5.26	1.7	4.65	1.17	3.42	8.7	13.6	40.9	115.124	1.6	0.075	12.4	28.7	2.81	4.18	50.9	75	31.7	9
1992	1	0	8	0	8	2	79	2	28.4055	1	1	1	1	0	0	0	1.9	0.97	3.64	0.83	1.36	20	27	82	94.261	4.9	0.024	10.9	31.9	2.65	0.58	80	14.8	38.7	7.2
1993	1	0	14	0	14	1	83	2	25.0995	1	1	0	0	0	0	0	2.41	1.24	10.16	0.9	1.43	20	21	60.76	59.2	15.83	0.021	11.1	31.9	2.68	2.32	74.2	47	37.7	8.6
1994	1	0	8	0	0	1	77	3	25.3515	1	1	0	0	0	0	0	3.68	1.09	9.7	1.88	2.16	22	30	69	43.691	68.24	0.115	11.8	37.9	3.43	1.02	60	21	0.12	9.9
1995	1	0	13	0	13	1	85	2	29.1363	0	1	1	0	1	0	0	6.54	0.62	3.95	0.56	1.35	36	43	74	83.653	159.68	0.297	13.6	31.7	2.4	3.66	48	39	26	24.9
1996	1	0	2	0	2	1	75	2	24.0346	1	1	1	0	1	0	0	5.61	0.37	17.1	0.76	0.49	24	36	76.19	87.97	245.29	6.82	14.6	37.6	3.14	0.49	64	21	0.15	19.5
1997	1	0	19	0	19	1	74	2	24.0346	0	1	1	0	1	0	0	5.2	1.47	8.56	1.21	3.04	18	41	81.48	89.702	13.76	0.077	11.8	25.1	4.79	0.99	72.8	85	1.7	3.5
1998	1	0	9	0	9	1	55	2	25.2826	1	1	0	0	0	0	0	1.78	0.33	12	0.91	3.63	120	45	95.92	4.395	3.05	0.04	12.2	24.1	5.65	1.02	125.2	19	36	14.3
[truncated: 836 more rows]

## Sheet: Table S2
Table S2 Baseline characteristics of patients in pre-existing diabetes with SARS-CoV-2 infection before and after propensity score matching in the sensitivity analysis where the missing data was filled up with the mean value.
		Before matching				After 1:1 matching
Characteristics		Control	Azvudine	P value		Control	Azvudine	P value
		(n=4885)	(n=1417)			(n=1390)	(n=1390)
Age, mean (SD), year		68.03 (12.56)	70.18 (11.95)	<0.001		69.79 (12.68)	70.02 (11.93)	0.613
Gender n (%)				0.011				0.817
Male		2729 (55.9)	846 (59.7)			831 (59.8)	824 (59.3)
Female		2156 (44.1)	571 (40.3)			559 (40.2)	566 (40.7)
BMI, mean (SD), kg/m2		24.37 (2.43)	24.58 (2.26)	0.003		24.70 (2.41)	24.57 (2.27)	0.154
Severity at admission, n(%)				<0.001				0.748
Mild		494 (10.1)	78 (5.5)			72 (5.2)	77 (5.5)
Moderate		3552 (72.7)	965 (68.1)			943 (67.8)	954 (68.6)
Severe		839 (17.2)	374 (26.4)			375 (27.0)	359 (25.8)
Concomitant systemic steroid, n (%)				<0.001				0.616
No		3826 (78.3)	818 (57.7)			831 (59.8)	817 (58.8)
Yes		1059 (21.7)	599 (42.3)			559 (40.2)	573 (41.2)
Hypertension n (%)				0.003				0.875
No		2005 (41.0)	519 (36.6)			511 (36.8)	516 (37.1)
Yes		2880 (59.0)	898 (63.4)			879 (63.2)	874 (62.9)
Hepatopathy n (%)				0.008				0.432
No		4246 (86.9)	1270 (89.6)			1229 (88.4)	1243 (89.4)
Yes		639 (13.1)	147 (10.4)			161 (11.6)	147 (10.6)
Cardio-cerebral diseases n (%)				<0.001				0.359
No		2385 (48.8)	821 (57.9)			770 (55.4)	795 (57.2)
Yes		2500 (51.2)	596 (42.1)			620 (44.6)	595 (42.8)
kidney diseases n (%)				<0.001				0.728
No		3916 (80.2)	1035 (73.0)			1038 (74.7)	1029 (74.0)
Yes		969 (19.8)	382 (27.0)			352 (25.3)	361 (26.0)
Primary malignant tumor n (%)				<0.001				0.604
No		4100 (83.9)	1315 (92.8)			1296 (93.2)	1288 (92.7)
Yes		785 (16.1)	102 (7.2)			94 (6.8)	102 (7.3)
Laboratory parameters mean (SD)
Neutrophil, ×109/L		5.93 (3.86)	5.89 (3.70)	0.78		6.04 (3.81)	5.90 (3.70)	0.314
Lymphocyte, ×109/L		1.35 (7.37)	1.84 (28.56)	0.275		1.22 (0.92)	1.86 (28.84)	0.406
Glucose, mmol/L		9.83 (4.77)	10.39 (4.72)	<0.001		10.46 (5.21)	10.37 (4.71)	0.608
Cholesterol, mmol/L		4.36 (3.98)	4.09 (1.27)	0.012		4.15 (1.81)	4.09 (1.28)	0.344
Triglyceride, mmol/L		2.09 (4.13)	1.82 (1.23)	0.014		1.91 (1.92)	1.83 (1.24)	0.198
High-density lipoprotein, mmol/L		1.08 (1.11)	1.06 (1.04)	0.634		1.10 (1.37)	1.06 (1.05)	0.423
Low-density lipoprotein, mmol/L		2.32 (1.28)	2.26 (1.18)	0.098		2.29 (1.48)	2.26 (1.19)	0.535
Alanine aminotransferase, IU/L		34.06 (122.41)	32.83 (64.93)	0.716		30.19 (49.76)	32.80 (65.30)	0.235
Aspartate aminotransferase, IU/L		42.12 (181.62)	40.26 (97.44)	0.712		35.74 (59.70)	40.34 (98.36)	0.137
Alkaline phosphatase, IU/L		91.22 (65.61)	80.89 (39.52)	<0.001		81.20 (30.65)	80.92 (37.90)	0.831
Gamma-glutamyl transpeptidase, IU/L		55.25 (83.87)	53.99 (73.75)	0.609		53.72 (74.10)	53.07 (64.28)	0.804
Albumin, g/L		38.63 (28.89)	37.70 (51.58)	0.38		38.06 (35.70)	37.81 (52.07)	0.88
Total bilirubin, μmol/L		12.72 (20.09)	11.37 (7.24)	0.013		11.36 (6.73)	11.35 (7.29)	0.962
Creatine, μmol/L		137.04 (261.82)	115.65 (138.43)	0.003		121.09 (202.08)	116.30 (139.65)	0.467
Glomerular filtration rate, ml/min		92.77 (74.29)	87.73 (25.77)	0.012		86.83 (18.73)	87.66 (26.01)	0.332
C-reactive protein, mg/L		52.56 (47.79)	56.26 (54.01)	0.013		55.96 (52.89)	55.87 (53.80)	0.964
Procalcitonin, ng/ml		2.66 (10.36)	1.70 (5.45)	0.001		1.87 (5.56)	1.69 (5.46)	0.385
Prothrombin time, s		14.66 (7.53)	17.06 (8.67)	<0.001		16.17 (9.47)	16.74 (8.30)	0.09
Activated partial thromboplastin time, s		29.15 (9.73)	26.49 (11.67)	<0.001		27.03 (7.29)	26.73 (11.64)	0.416

## Sheet: Table S3
Table S3 Baseline characteristics of patients in pre-existing diabetes with SARS-CoV-2 infection before and after propensity score matching in the sensitivity analysis using probit method.
		Before matching				After 1:1 matching
Characteristics		Control	Azvudine	P value		Control	Azvudine	P value
		(n=4885)	(n=1417)			(n=1407)	(n=1407)
Age, mean (SD), year		68.03 (12.56)	70.18 (11.95)	<0.001		69.70 (12.61)	70.10 (11.94)	0.39
Gender n (%)				0.012				1
Male		2730 (55.9)	846 (59.7)			837 (59.5)	838 (59.6)
Female		2155 (44.1)	571 (40.3)			570 (40.5)	569 (40.4)
BMI, mean (SD), kg/m2		24.26 (3.73)	24.50 (3.85)	0.03		24.49 (3.79)	24.51 (3.85)	0.903
Severity at admission, n(%)				<0.001				0.938
Mild		494 (10.1)	78 (5.5)			74 (5.3)	78 (5.5)
Moderate		3552 (72.7)	965 (68.1)			964 (68.5)	964 (68.5)
Severe		839 (17.2)	374 (26.4)			369 (26.2)	365 (25.9)
Concomitant systemic steroid, n (%)				<0.001				1
No		3826 (78.3)	818 (57.7)			816 (58.0)	817 (58.1)
Yes		1059 (21.7)	599 (42.3)			591 (42.0)	590 (41.9)
Hypertension n (%)				0.003				0.725
No		2005 (41.0)	519 (36.6)			527 (37.5)	517 (36.7)
Yes		2880 (59.0)	898 (63.4)			880 (62.5)	890 (63.3)
Hepatopathy n (%)				0.008				1
No		4246 (86.9)	1270 (89.6)			1259 (89.5)	1260 (89.6)
Yes		639 (13.1)	147 (10.4)			148 (10.5)	147 (10.4)
Cardio-cerebral diseases n (%)				<0.001				0.97
No		2385 (48.8)	821 (57.9)			814 (57.9)	812 (57.7)
Yes		2500 (51.2)	596 (42.1)			593 (42.1)	595 (42.3)
kidney diseases n (%)				<0.001				0.932
No		3916 (80.2)	1035 (73.0)			1035 (73.6)	1032 (73.3)
Yes		969 (19.8)	382 (27.0)			372 (26.4)	375 (26.7)
Primary malignant tumor n (%)				<0.001				0.436
No		4100 (83.9)	1315 (92.8)			1293 (91.9)	1305 (92.8)
Yes		785 (16.1)	102 (7.2)			114 (8.1)	102 (7.2)
Laboratory parameters mean (SD)
Neutrophil, ×109/L		5.92 (4.11)	5.91 (3.91)	0.969		5.99 (4.04)	5.90 (3.91)	0.521
Lymphocyte, ×109/L		1.30 (7.37)	1.82 (28.56)	0.252		1.50 (13.66)	1.07 (0.81)	0.228
Glucose, mmol/L		9.87 (5.53)	10.33 (5.50)	0.006		10.20 (5.65)	10.33 (5.48)	0.549
Cholesterol, mmol/L		4.39 (5.29)	4.07 (2.20)	0.026		4.13 (2.36)	4.07 (2.21)	0.475
Triglyceride, mmol/L		2.05 (5.54)	1.67 (2.13)	0.011		1.74 (2.89)	1.67 (2.14)	0.443
High-density lipoprotein, mmol/L		1.05 (1.16)	1.08 (1.68)	0.582		1.06 (1.32)	1.07 (1.69)	0.76
Low-density lipoprotein, mmol/L		2.32 (1.66)	2.37 (2.35)	0.423		2.38 (2.06)	2.37 (2.35)	0.902
Alanine aminotransferase, IU/L		33.53 (124.70)	33.35 (73.09)	0.958		36.98 (180.06)	32.61 (68.70)	0.395
Aspartate aminotransferase, IU/L		41.90 (192.19)	39.54 (98.31)	0.656		43.97 (237.30)	37.76 (77.99)	0.351
Alkaline phosphatase, IU/L		91.16 (68.78)	80.07 (41.62)	<0.001		80.78 (35.46)	80.23 (41.70)	0.706
Gamma-glutamyl transpeptidase, IU/L		56.00 (99.41)	55.62 (95.13)	0.899		54.73 (100.16)	54.69 (88.43)	0.991
Albumin, g/L		38.58 (29.42)	37.55 (51.77)	0.339		38.43 (36.25)	37.61 (51.94)	0.626
Total bilirubin, μmol/L		12.90 (22.80)	11.43 (8.70)	0.018		11.35 (8.23)	11.40 (8.66)	0.866
Creatine, μmol/L		136.43 (271.09)	119.08 (208.44)	0.026		128.62 (170.58)	119.18 (209.13)	0.19
Glomerular filtration rate, ml/min		92.18 (121.24)	87.49 (110.61)	0.192		90.57 (127.26)	87.52 (110.98)	0.497
C-reactive protein, mg/L		53.14 (67.74)	57.62 (70.74)	0.03		61.41 (75.44)	57.34 (70.63)	0.14
Procalcitonin, ng/ml		2.51 (13.50)	1.79 (10.70)	0.064		1.83 (10.37)	1.79 (10.73)	0.929
Prothrombin time, s		14.44 (8.64)	17.11 (9.73)	<0.001		16.60 (12.06)	16.99 (9.60)	0.341
Activated partial thromboplastin time, s		29.03 (11.75)	26.57 (14.27)	<0.001		27.54 (10.24)	26.63 (14.29)	0.05

## Sheet: Table S4
Table S4 Baseline characteristics of patients in pre-existing diabetes with SARS-CoV-2 infection before and after propensity score matching in the sensitivity analysis where patients who discharged within one day after receiving Azvudine treatment were excluded.
		Before matching				After 1:1 matching
Characteristics		Control	Azvudine	P value		Control	Azvudine	P value
		(n=4884)	(n=1351)			(n=1351)	(n=1351)
Gender n (%)				0.011				0.969
Male		2729 (55.9)	808 (59.8)			806 (59.7)	808 (59.8)
Female		2155 (44.1)	543 (40.2)			545 (40.3)	543 (40.2)
Age, mean (SD), year		68.03 (12.56)	70.03 (11.92)	<0.001		69.59 (12.61)	70.03 (11.92)	0.35
Severity at admission, n(%)				<0.001				0.758
Mild		494 (10.1)	77 (5.7)			86 (6.4)	77 (5.7)
Moderate		3551 (72.7)	932 (69.0)			929 (68.8)	932 (69.0)
Severe		839 (17.2)	342 (25.3)			336 (24.9)	342 (25.3)
BMI, mean (SD), kg/m2		24.30 (3.80)	24.55 (3.81)	0.036		24.66 (3.85)	24.55 (3.81)	0.431
Concomitant systemic steroid, n (%)				<0.001				0.969
No		3825 (78.3)	781 (57.8)			783 (58.0)	781 (57.8)
Yes		1059 (21.7)	570 (42.2)			568 (42.0)	570 (42.2)
Hypertension n (%)				0.012				0.781
No		2005 (41.1)	503 (37.2)			511 (37.8)	503 (37.2)
Yes		2879 (58.9)	848 (62.8)			840 (62.2)	848 (62.8)
Hepatopathy n (%)				0.024				0.502
No		4245 (86.9)	1206 (89.3)			1194 (88.4)	1206 (89.3)
Yes		639 (13.1)	145 (10.7)			157 (11.6)	145 (10.7)
Cardio-cerebral diseases n (%)				<0.001				0.586
No		2384 (48.8)	785 (58.1)			770 (57.0)	785 (58.1)
Yes		2500 (51.2)	566 (41.9)			581 (43.0)	566 (41.9)
kidney diseases n (%)				<0.001				1
No		3915 (80.2)	988 (73.1)			988 (73.1)	988 (73.1)
Yes		969 (19.8)	363 (26.9)			363 (26.9)	363 (26.9)
Primary malignant tumor n (%)				<0.001				0.649
No		4099 (83.9)	1254 (92.8)			1261 (93.3)	1254 (92.8)
Yes		785 (16.1)	97 (7.2)			90 (6.7)	97 (7.2)
Laboratory parameters mean (SD)
Neutrophil, ×109/L		5.91 (4.11)	5.91 (4.00)	0.98		5.89 (4.01)	5.91 (4.00)	0.903
Lymphocyte, ×109/L		1.31 (7.38)	1.85 (29.25)	0.237		1.55 (13.94)	1.85 (29.25)	0.726
Glucose, mmol/L		9.80 (5.57)	10.41 (5.40)	<0.001		10.46 (6.32)	10.41 (5.40)	0.83
Cholesterol, mmol/L		4.30 (4.27)	4.09 (2.28)	0.077		4.03 (1.86)	4.09 (2.28)	0.483
Triglyceride, mmol/L		2.06 (5.77)	1.72 (2.53)	0.036		1.74 (5.18)	1.72 (2.53)	0.893
High-density lipoprotein, mmol/L		1.07 (1.39)	1.04 (1.13)	0.364		1.05 (1.09)	1.04 (1.13)	0.713
Low-density lipoprotein, mmol/L		2.31 (1.53)	2.22 (1.37)	0.045		2.22 (1.01)	2.22 (1.37)	0.992
Alanine aminotransferase, IU/L		34.12 (142.82)	31.11 (57.37)	0.449		32.32 (85.51)	31.11 (57.37)	0.667
Aspartate aminotransferase, IU/L		40.69 (182.33)	38.55 (97.61)	0.678		38.39 (136.86)	38.55 (97.61)	0.972
Alkaline phosphatase, IU/L		91.88 (74.31)	81.13 (42.90)	<0.001		82.32 (41.57)	81.13 (42.90)	0.464
Gamma-glutamyl transpeptidase, IU/L		55.50 (99.57)	52.17 (81.46)	0.258		54.32 (101.64)	52.17 (81.46)	0.543
Albumin, g/L		38.61 (32.97)	37.45 (52.80)	0.322		37.80 (32.01)	37.45 (52.80)	0.833
Total bilirubin, μmol/L		12.79 (21.94)	11.03 (7.19)	0.004		11.20 (10.49)	11.03 (7.19)	0.624
Creatine, μmol/L		137.89 (289.66)	114.43 (149.40)	0.004		121.79 (170.63)	114.43 (149.40)	0.233
Glomerular filtration rate, ml/min		91.13 (120.72)	85.35 (103.41)	0.108		86.06 (102.97)	85.35 (103.41)	0.856
C-reactive protein, mg/L		51.60 (66.85)	56.15 (69.12)	0.028		53.98 (68.35)	56.15 (69.12)	0.414
Procalcitonin, ng/ml		2.85 (14.27)	1.54 (8.16)	0.001		1.61 (8.15)	1.54 (8.16)	0.823
Prothrombin time, s		14.57 (8.96)	16.80 (9.44)	<0.001		16.25 (10.87)	16.80 (9.44)	0.157
Activated partial thromboplastin time, s		29.31 (12.19)	26.39 (13.20)	<0.001		26.90 (8.89)	26.39 (13.20)	0.244
